# Supplementary material for: Onecut1 and Onecut2 Play Critical Roles in the Development of the Mouse Retina
Source: PLoS One. 2014 Oct 14;9(10):e110194. doi: 10.1371/journal.pone.0110194 (PMC4196951; doi:10.1371/journal.pone.0110194)
Supplement: Tables S1 — The gene expression values resulting from Affymetrix microarrays of isolated WT or KO retinas were analyzed using R and the Bioconductor suite. Cel files were background-corrected and normalized using Mas5 and log(2) transformed. Shown are all genes found to be significantly differentially-expressed, where the average values of either WT or KO expression must exceed 7 (to indicate overall expression in either subset of transcriptomic data). (XLSX) [file pone.0110194.s005.xlsx]

## Sheet: Sheet1
Affymetrix ID	Representative Public ID	UniGene ID	Gene Title	Gene Symbol	wt1	wt2	wt3	ko1	ko2	ko3		avg wt	avg ko	diff		p-val
1424818_at	BC021379	Mm.41512	asparagine-linked glycosylation 12 homolog (yeast, alpha-1,6-mannosyltransferase)	Alg12	8.93773	8.84255	8.92003	8.32474	8.30779	8.25443		8.9001	8.29565	0.60445		7.45457e-05
1449084_s_at	NM_012059	Mm.2454	SH3 domain protein D19	Sh3d19	7.354	7.28218	7.28678	6.93176	7.04326	6.94744		7.30765	6.97415	0.333502		0.00134624
1444037_at	BE981934	Mm.290857	lectin, mannose-binding, 1	Lman1	8.04322	9.20059	9.1063	4.96474	5.73268	5.50744		8.78337	5.40162	3.38175		0.0014822
1429162_at	AK005240	Mm.441992	RIKEN cDNA 1500015A07 gene	1500015A07Rik	8.78199	8.90563	9.03071	7.34435	7.23685	6.51409		8.90611	7.03176	1.87435		0.00227395
1457708_at	BB753827	Mm.259308	methyl-CpG binding domain protein 4	Mbd4	7.9884	7.86357	7.80729	7.43241	7.46609	7.55295		7.88642	7.48382	0.402602		0.00334714
1459019_at	BB284188	Mm.246858	shadow of prion protein	Sprn	7.11606	6.98813	6.94122	6.24547	6.49036	6.08524		7.01514	6.27369	0.741447		0.00452449
1419006_s_at	NM_033602	Mm.296457	pellino 2	Peli2	7.88654	7.78286	7.81149	7.42163	7.0983	7.30652		7.82696	7.27548	0.551479		0.00518974
1453848_s_at	AK002774	Mm.3774	zinc finger, BED domain containing 3	Zbed3	8.97383	9.12031	9.05603	8.76752	8.59279	8.69992		9.05006	8.68674	0.363314		0.00537462
1424525_at	BC024515	Mm.20298	gastrin releasing peptide	Grp	7.45944	7.59327	7.13991	6.49258	6.67453	6.35673		7.39754	6.50794	0.889597		0.00547592
1437206_at	BI739725	Mm.367159	SET domain containing 5	Setd5	10.1575	10.1557	10.226	9.99031	10.0544	9.99615		10.1797	10.0136	0.166076		0.00578065
1433600_at	BB262415	Mm.235195	adrenergic receptor, alpha 2a	Adra2a	8.70453	8.8068	8.79932	7.31491	7.95901	7.86479		8.77022	7.7129	1.05731		0.00653875
1448993_at	BC010809	Mm.41775	autophagy-related 3 (yeast)	Atg3	12.2609	12.308	12.3079	12.1465	12.1598	12.205		12.2923	12.1704	0.121864		0.00671771
1423738_at	BC027191	Mm.182340	oxidase assembly 1-like	Oxa1l	8.77817	8.67365	8.56247	8.16363	8.33911	8.28987		8.67143	8.2642	0.407226		0.00744281
1452866_at	AK013880	Mm.476771	asparaginyl-tRNA synthetase	Nars	11.9141	11.9859	11.8463	11.4104	11.6317	11.3751		11.9154	11.4724	0.443012		0.00786465
1423752_at	BC006843	Mm.166524	DEAD (Asp-Glu-Ala-Asp) box polypeptide 47	Ddx47	9.74199	10.3596	10.0506	8.86049	9.13801	9.15801		10.0507	9.05217	0.998544		0.00786506
1425734_a_at	BC018387	Mm.45767	coiled-coil domain containing 77	Ccdc77	8.10056	8.36789	7.98495	7.62086	7.57587	7.45567		8.15113	7.5508	0.600329		0.00831064
1437528_x_at	BB318702	Mm.209711	RIKEN cDNA A730017C20 gene	A730017C20Rik	11.3318	10.4159	12.1161	7.36864	7.7929	8.91899		11.288	8.02684	3.26112		0.00844435
1453421_at	AK002636	Mm.131443	serine racemase	Srr	10.3876	10.4514	10.3928	10.1701	10.2105	10.2841		10.4106	10.2216	0.189037		0.0084681
1441518_at	BB277231	Mm.151218	---	---	9.282	9.49153	9.22694	8.96405	8.71549	8.7742		9.33349	8.81791	0.515578		0.0094294
1446992_at	AW553482	---	---	---	7.62791	7.65654	7.85294	7.27694	7.21682	6.95448		7.71246	7.14941	0.563052		0.00982319
1425572_a_at	BE943736	Mm.277236	ArfGAP with SH# domain, ankyrin repeat and PH domain1	Asap1	9.17145	9.26723	9.21809	9.02503	9.06443	8.94142		9.21892	9.01029	0.208633		0.0102245
1446516_at	BB176719	Mm.89667	B-cell CLL/lymphoma 7C	Bcl7c	8.60029	8.49377	8.5162	8.39868	8.37812	8.34346		8.53675	8.37342	0.163332		0.0107301
1426753_at	BG065238	Mm.286285	PHD finger protein 17	Phf17	7.89829	8.10756	7.88064	7.6004	7.60753	7.43547		7.96216	7.5478	0.414367		0.0108018
1454610_at	BI689183	Mm.270259	septin 7	2013-09-08	13.255	13.2317	13.1683	13.0334	13.0962	12.9938		13.2183	13.0411	0.177197		0.0109277
1424897_at	BC026975	Mm.167625	G protein-coupled receptor 85	Gpr85	9.25454	9.31479	9.20795	9.03217	9.09276	9.11819		9.25909	9.08104	0.178054		0.0113231
1422537_a_at	NM_010496	Mm.34871	inhibitor of DNA binding 2	Id2	9.28508	9.55199	9.55605	8.56509	8.92054	8.92586		9.46437	8.80383	0.660542		0.0114717
1417504_at	BB246032	Mm.277665	calbindin 1	Calb1	12.2687	12.2515	12.4927	11.3031	11.5969	11.8432		12.3376	11.581	0.75658		0.012261
1460402_at	BG075579	Mm.356059	bromodomain and PHD finger containing, 1	Brpf1	9.92948	9.90637	9.88096	9.69238	9.76767	9.80229		9.9056	9.75411	0.151488		0.0127815
1429518_at	AK013476	Mm.39760	Fas apoptotic inhibitory molecule 2	Faim2	10.3956	10.552	10.3791	10.0552	10.179	10.1936		10.4422	10.1426	0.299595		0.0131261
1424472_at	BC021856	Mm.285797	nucleolar protein family 6 (RNA-associated)	Nol6	8.7591	8.83789	8.79299	7.95618	8.25037	8.43953		8.79666	8.21536	0.581304		0.0150939
1439779_at	BB356939	Mm.44606	regulator of G-protein signaling 17	Rgs17	9.35964	9.37736	9.58054	9.1606	9.13227	9.02682		9.43918	9.10656	0.332616		0.0152227
1442654_at	AI593198	Mm.342918	RIKEN cDNA A530054K11 gene	A530054K11Rik	8.18561	8.28545	8.51515	7.84923	7.82504	7.98671		8.32874	7.887	0.441742		0.0158162
1455365_at	BB426483	Mm.441131	cadherin 8	Cdh8	7.16035	7.20258	7.1512	6.54355	6.67617	6.05522		7.17138	6.42498	0.746394		0.0169668
1455220_at	BB353860	Mm.222723	frequently rearranged in advanced T-cell lymphomas 2	Frat2	8.9132	8.64693	8.97878	8.49607	8.36687	8.40709		8.8463	8.42334	0.422958		0.0175205
1424896_at	BC026975	Mm.167625	G protein-coupled receptor 85	Gpr85	8.93095	8.88459	8.88951	8.55598	8.75893	8.51955		8.90168	8.61149	0.290196		0.018728
1435847_at	BM117074	Mm.259655	CDC42 binding protein kinase alpha	Cdc42bpa	10.2151	10.2284	10.2755	10.0781	9.82622	9.81347		10.2396	9.90594	0.333711		0.0193025
1453208_at	AV030118	Mm.291762	RIKEN cDNA 2700089E24 gene	2700089E24Rik	11.5845	12.1369	11.7057	9.65828	9.47691	10.8968		11.809	10.0107	1.79833		0.0195503
1437048_x_at	AI314898	Mm.7247	syntaxin binding protein 2	Stxbp2	7.57853	7.67349	7.62377	7.28781	7.38915	7.48607		7.62526	7.38768	0.237586		0.0200612
1419084_a_at	NM_008790	Mm.440882	Purkinje cell protein 2 (L7)	Pcp2	11.9846	11.9627	11.6307	11.1979	11.251	11.4919		11.8593	11.3136	0.545731		0.0201178
1448508_at	NM_134000	Mm.436686	TRAF3 interacting protein 2	Traf3ip2	7.2425	7.65039	7.33992	6.80795	6.90585	7.00334		7.41094	6.90572	0.505221		0.0202265
1425198_at	BG076152	Mm.260433	protein tyrosine phosphatase, non-receptor type 2	Ptpn2	7.41784	7.00247	7.17682	5.70792	6.03832	6.61272		7.19904	6.11965	1.07939		0.0205476
1435439_at	BB523554	---	DiGeorge syndrome critical region gene 8	Dgcr8	10.1933	10.228	10.2064	9.76698	10.0536	9.80636		10.2092	9.87565	0.333563		0.0209269
1428089_at	AK014285	Mm.257268	SLIT and NTRK-like family, member 1	Slitrk1	8.79555	9.48523	9.00216	8.2307	8.43585	8.24828		9.09431	8.30495	0.789365		0.0212486
1442379_at	BB020678	Mm.444796	predicted gene 6041	Gm6041	8.07976	8.11228	7.91083	7.74022	7.4973	7.74298		8.03429	7.66017	0.374121		0.0218538
1427117_at	BF165517	Mm.425669	myotubularin related protein 3	Mtmr3	8.3174	8.23607	8.29255	8.02945	7.56322	7.59614		8.28201	7.72961	0.552403		0.0221424
1424103_at	AV240631	Mm.29087	autophagy-related 4B (yeast)	Atg4b	10.3536	10.185	10.4333	9.94422	10.0555	10.0695		10.3239	10.0231	0.300894		0.0224557
1437964_at	BB169128	Mm.131616	neurexophilin 2	Nxph2	7.3992	7.24372	7.24205	6.88003	7.1099	6.98485		7.29499	6.99159	0.303398		0.0228968
1435276_a_at	BM231781	Mm.254515	DiGeorge syndrome critical region gene 2	Dgcr2	7.64377	7.42647	7.47748	7.1991	7.00669	6.73789		7.5159	6.98123	0.534679		0.0229794
1457272_at	BB284000	Mm.1024	---	---	9.88745	9.96558	9.90032	9.61536	9.79407	9.7268		9.91778	9.71208	0.205707		0.0231574
1435959_at	BM246535	Mm.217350	Rho GTPase activating protein 15	Arhgap15	7.66841	7.36638	7.75965	7.01199	6.68271	7.14739		7.59815	6.94736	0.650784		0.023297
1422593_at	NM_009681	Mm.312536	adaptor-related protein complex 3, sigma 1 subunit	Ap3s1	12.0307	11.8712	11.8489	11.741	11.6678	11.6858		11.9169	11.6982	0.218685		0.0234795
1437498_at	BB327336	---	predicted gene 9971	Gm9971	7.60819	7.40546	7.59706	7.29372	7.30761	7.17409		7.5369	7.25847	0.278428		0.0236423
1449996_a_at	NM_022314	Mm.240839	tropomyosin 3, gamma	Tpm3	7.55315	7.83411	7.75944	5.1259	6.80112	5.98755		7.71557	5.97152	1.74404		0.0237403
1435730_at	BM118190	Mm.41628	RIKEN cDNA D930026N18 gene	D930026N18Rik	7.01546	7.51811	7.16672	6.06668	6.67004	6.49403		7.23343	6.41025	0.823182		0.0241447
1428537_at	BI659446	Mm.26908	casein kinase 1, alpha 1	Csnk1a1	12.4739	12.5087	12.461	12.3304	12.3154	12.4205		12.4812	12.3554	0.125823		0.024526
1459616_at	BF465796	Mm.443253	---	---	7.13849	7.3075	7.30099	6.65156	6.97196	6.9246		7.24899	6.84937	0.399623		0.0248627
1448729_a_at	NM_011129	Mm.2214	septin 4	2013-09-05	12.3459	12.7078	12.6633	11.7942	12.2087	11.9936		12.5723	11.9989	0.573468		0.0255854
1418713_at	NM_025273	Mm.39473	pterin 4 alpha carbinolamine dehydratase/dimerization cofactor of hepatocyte nuclear factor 1 alpha (TCF1) 1	Pcbd1	10.3023	10.4309	10.7432	10.0293	10.0808	9.95496		10.4921	10.0217	0.470454		0.0257729
1435085_at	AV234069	Mm.394678	---	---	10.2292	10.1409	10.2272	10.0708	9.96398	9.85717		10.1991	9.964	0.23509		0.0261393
1419926_at	AV259382	Mm.268041	Thioredoxin-related transmembrane protein 3	Tmx3	7.08351	7.15764	7.19358	7.00576	6.75337	6.84077		7.14491	6.86663	0.278278		0.0261777
1436577_at	BB380620	Mm.44841	CDC42 guanine nucleotide exchange factor (GEF) 9	Arhgef9	10.1087	9.96595	9.99641	9.39365	9.80788	9.53685		10.0237	9.57946	0.444229		0.0261977
1434910_at	BE136476	Mm.296254	RIKEN cDNA A830080D01 gene	A830080D01Rik	9.87393	9.86166	9.74826	9.65416	9.67811	9.5328		9.82795	9.62169	0.206261		0.026618
1428503_a_at	AK010285	Mm.25648	NFKB inhibitor interacting Ras-like protein 1	Nkiras1	10.6534	10.7893	10.7766	10.2703	10.2371	10.5635		10.7398	10.3569	0.382821		0.0271257
1430539_at	BB469133	Mm.64962	matrix-remodelling associated 7	Mxra7	7.57858	7.83386	7.53818	7.33999	7.26274	7.04564		7.65021	7.21612	0.434083		0.0273601
1422531_at	NM_016908	Mm.358663	synaptotagmin V	Syt5	8.11959	7.80746	7.80954	7.57834	7.07503	7.24876		7.9122	7.30071	0.611487		0.027531
1448464_at	NM_019661	Mm.294821	YKT6 homolog (S. Cerevisiae)	Ykt6	10.709	10.6089	10.894	10.4966	10.4307	10.3822		10.7373	10.4365	0.300787		0.0286316
1441646_at	BB250200	Mm.227983	Vps20-associated 1 homolog (S. cerevisiae)	Vta1	7.47374	7.67814	7.66245	7.28909	7.31799	7.001		7.60478	7.2027	0.40208		0.0290248
1425263_a_at	BB181247	Mm.252063	myelin basic protein	Mbp	6.84729	7.35763	7.4581	6.69216	6.44177	6.25304		7.22101	6.46232	0.758682		0.0291266
1438693_at	BG074723	Mm.143025	transmembrane protein 110	Tmem110	8.78663	8.93996	8.85276	8.51873	8.66445	8.32795		8.85978	8.50371	0.356074		0.0292234
1435235_at	BI662855	Mm.19169	thioredoxin-like 1	Txnl1	10.9046	10.9071	11.0275	9.99703	10.344	10.6349		10.9464	10.3253	0.621081		0.0302233
1429600_at	AK003824	Mm.153030	methylenetetrahydrofolate dehydrogenase (NADP+ dependent) 2-like	Mthfd2l	7.35701	7.33523	6.93098	6.25193	6.8089	6.45288		7.20774	6.50457	0.70317		0.0302435
1430358_at	AV338072	Mm.178947	beclin 1, autophagy related	Becn1	6.88102	7.19879	7.26547	6.52727	6.80025	6.45608		7.11509	6.59453	0.520559		0.0302813
1439044_at	BB024472	Mm.103674	zinc finger protein 354C	Zfp354c	9.97217	9.924	9.90442	9.83258	9.60483	9.63464		9.93353	9.69069	0.242844		0.0307706
1439526_at	AV375160	Mm.459181	---	---	10.4425	10.3267	10.4389	10.2329	10.259	10.2995		10.4027	10.2638	0.138946		0.0312332
1417673_at	NM_016719	Mm.214554	growth factor receptor bound protein 14	Grb14	9.08436	9.00691	8.76729	8.30796	8.69175	8.37677		8.95285	8.45883	0.494024		0.0312911
1424773_at	BC020119	Mm.307770	family with sequence similarity 125, member A	Fam125a	9.08133	8.93541	9.08657	8.75157	8.87434	8.62491		9.03443	8.75027	0.284164		0.0313391
1438437_a_at	AV205521	Mm.440257	RIKEN cDNA 4933439C10 gene	4933439C10Rik	8.41653	8.47472	8.59867	8.32585	8.33206	8.30614		8.49664	8.32135	0.17529		0.0319848
1426130_at	BC017153	Mm.213208	nucleoredoxin-like 1	Nxnl1	7.20437	7.12191	6.87048	6.80862	6.53041	6.51135		7.06558	6.6168	0.448787		0.0319952
1416647_at	NM_007533	Mm.25848	branched chain ketoacid dehydrogenase E1, alpha polypeptide	Bckdha	8.51804	8.33364	8.76547	8.21731	8.00307	7.91337		8.53905	8.04458	0.494469		0.0326968
1455238_at	BB103233	Mm.131001	melanoma associated antigen (mutated) 1-like 1	Mum1l1	7.38248	7.44069	7.16564	6.88695	6.95103	7.11702		7.3296	6.985	0.344605		0.0333611
1422838_at	NM_008432	Mm.289679	potassium channel, subfamily U, member 1	Kcnu1	6.98123	7.23143	7.21378	5.88792	6.74297	6.32419		7.14215	6.31836	0.823789		0.0337829
1450961_a_at	AI837848	Mm.41605	transcription elongation factor A (SII)-like 3 /// transcription elongation factor A (SII)-like 5 /// transcription elongation factor A (SII)-like 6	Tceal3 /// Tceal5 /// Tceal6	10.6251	10.4187	10.502	10.2114	10.3536	10.1144		10.5153	10.2265	0.288811		0.034616
1443955_at	BG074246	Mm.316632	RIKEN cDNA 4933434E20 gene	4933434E20Rik	9.41264	9.51926	9.37724	9.23552	9.33256	9.23577		9.43638	9.26795	0.168433		0.0346252
1429134_at	AK013707	Mm.302758	human immunodeficiency virus type I enhancer binding protein 3	Hivep3	7.92328	8.14568	7.96863	7.63604	7.84606	7.66712		8.01253	7.71641	0.296125		0.0348022
1423583_at	AK005041	Mm.409556	feminization 1 homolog a (C. elegans)	Fem1a	8.61014	8.58355	8.41725	8.36556	8.25174	8.11856		8.53698	8.24529	0.291691		0.0355048
1448311_at	NM_013700	Mm.3571	ubiquitin specific peptidase 5 (isopeptidase T)	Usp5	9.71023	9.67614	9.70689	9.45169	9.41386	9.62283		9.69775	9.49613	0.201626		0.036482
1449144_at	NM_010301	Mm.260925	guanine nucleotide binding protein, alpha 11	Gna11	11.0161	11.0761	11.1875	10.8379	10.9748	10.8373		11.0932	10.8834	0.209882		0.0365444
1428694_at	AK017164	---	microRNA host gene 1 (non-protein coding)	Mirhg1	7.97193	8.37502	8.47441	7.18329	7.88338	7.16057		8.27379	7.40908	0.864708		0.0376801
1454393_at	AK009865	Mm.275138	DAZ interacting protein 3, zinc finger	Dzip3	7.23098	7.46753	7.89693	6.54852	7.03269	6.8183		7.53181	6.79984	0.731977		0.0380418
1437386_at	BQ176787	Mm.246605	leucine rich repeat and Ig domain containing 1	Lingo1	7.80736	7.89378	8.29815	7.59491	7.4716	7.51072		7.99976	7.52574	0.474019		0.0381455
1436356_at	AW107196	Mm.269139	sterile alpha motif domain containing 4	Samd4	6.91603	7.10308	7.47669	6.41974	6.41156	6.78572		7.16527	6.539	0.626262		0.0383287
1452704_at	AK004786	Mm.475909	family with sequence similarity 82, member A2	Fam82a2	11.1133	10.8232	11.0115	10.6485	10.6479	10.7801		10.9826	10.6922	0.290471		0.0385685
1427287_s_at	BB216794	Mm.7800	inositol 1,4,5-triphosphate receptor 2	Itpr2	7.71523	7.87472	7.60192	6.93101	7.43815	7.28138		7.73062	7.21685	0.513773		0.0387474
1416532_at	NM_133901	Mm.273570	transformation/transcription domain-associated protein	Trrap	11.0072	11.0092	11.2412	10.5923	10.8559	10.7968		11.0859	10.7484	0.337515		0.0387946
1435878_at	BB476811	Mm.322121	serine/threonine kinase 38 like	Stk38l	8.70688	9.10585	8.95705	8.57773	8.51501	8.5963		8.92326	8.56302	0.360246		0.0388616
1444513_at	AI854548	Mm.197074	connector enhancer of kinase suppressor of Ras 2	Cnksr2	7.32921	7.66038	6.75571	6.34054	6.59202	6.22903		7.24843	6.3872	0.861233		0.0391866
1427195_at	W91587	Mm.392140	---	---	10.4643	10.6193	10.7282	10.1815	10.4145	10.0757		10.6039	10.2239	0.380011		0.0393211
1453060_at	AK018337	Mm.379143	regulator of G-protein signaling 8	Rgs8	10.6741	10.8394	10.7977	10.3578	10.5517	10.5989		10.7704	10.5028	0.267573		0.0395769
1425111_at	AK018111	Mm.70980	sortilin-related VPS10 domain containing receptor 3	Sorcs3	7.09449	7.0495	7.32849	6.86247	6.82867	6.51549		7.1575	6.73554	0.421952		0.0396334
1455438_at	AW495885	Mm.24673	peroxisomal membrane protein 4	Pxmp4	8.17417	7.85599	8.27618	7.62521	7.80429	7.54393		8.10211	7.65781	0.444301		0.0399216
1416042_s_at	BB493242	Mm.257181	nuclear autoantigenic sperm protein (histone-binding)	Nasp	8.83127	9.03789	8.66045	8.22718	8.58972	8.15538		8.8432	8.3241	0.519109		0.0400107
1428834_at	AK012530	Mm.170276	dual specificity phosphatase 4	Dusp4	10.3667	10.5268	10.5078	9.66391	9.98999	10.2221		10.4671	9.95865	0.508438		0.0400121
1417252_at	NM_015807	Mm.390379	5',3'-nucleotidase, cytosolic	Nt5c	8.14622	8.14223	8.36016	7.88087	7.90666	8.05431		8.2162	7.94728	0.268928		0.0404249
1455953_x_at	BF320427	Mm.272948	phosphoseryl-tRNA kinase	Pstk	6.95688	7.05821	7.07446	6.35548	6.78583	6.71239		7.02985	6.6179	0.411947		0.0404548
1437075_at	BB099015	Mm.221597	FERM domain containing 3	Frmd3	7.70241	7.78606	7.89757	7.43138	7.48714	6.9982		7.79535	7.30558	0.48977		0.0408784
1435935_at	AA960248	Mm.458667	---	---	9.66529	9.78101	9.36503	9.30884	9.05461	9.16141		9.60378	9.17495	0.428825		0.0409997
1424489_a_at	BC019812	Mm.477809	tRNA isopentenyltransferase 1	Trit1	8.91761	9.05677	9.04711	8.75882	8.89596	8.68215		9.00717	8.77897	0.228193		0.0413557
1424900_at	BC025599	Mm.125942	similar to Solute carrier family 29 (nucleoside transporters), member 4 /// solute carrier family 29 (nucleoside transporters), member 4	LOC100048058 /// Slc29a4	8.16124	8.44309	8.07441	7.58746	7.82833	7.92846		8.22625	7.78141	0.444833		0.0416605
1427482_a_at	X61397	Mm.119320	carbonic anhydrase 8	Car8	11.4156	11.3739	11.3318	10.9885	11.2065	11.2264		11.3737	11.1405	0.233248		0.0433429
1429651_at	AV339670	Mm.44413	phosphatase and actin regulator 3	Phactr3	9.56766	9.61312	9.53575	9.33042	9.46532	9.18197		9.57217	9.3259	0.246274		0.0440095
1424217_at	U52197	Mm.255877	poly (A) polymerase alpha	Papola	7.86621	8.13442	8.01193	7.4235	7.28762	7.80309		8.00419	7.50474	0.499448		0.0444233
1419225_at	NM_009785	Mm.386754	calcium channel, voltage-dependent, alpha2/delta subunit 3	Cacna2d3	11.2476	11.8425	11.7859	10.9524	10.9626	11.1876		11.6253	11.0342	0.591134		0.0445547
1418342_at	U01222	Mm.148877	replication factor C (activator 1) 1	Rfc1	9.69281	9.7023	9.68567	9.6659	9.59084	9.63154		9.69359	9.62943	0.0641664		0.0446623
1435636_at	AI415636	---	RIKEN cDNA 2310051F07 gene	2310051F07Rik	9.20642	9.33711	9.25586	9.00272	9.18323	9.02533		9.26646	9.07043	0.196037		0.0456059
1426089_a_at	BC003331	Mm.222093	cDNA sequence BC003331	BC003331	10.3589	10.3981	10.5028	10.3236	10.2502	10.2735		10.4199	10.2824	0.137474		0.0460467
1447980_s_at	AA408781	Mm.200203	small G protein signaling modulator 1	Sgsm1	8.86477	8.91844	8.71416	8.70032	8.51709	8.4434		8.83246	8.5536	0.278851		0.0463916
1448531_at	NM_010722	Mm.7362	lamin B2	Lmnb2	7.9271	7.75495	7.74007	6.31309	7.47393	6.37052		7.80738	6.71918	1.08819		0.0466256
1421381_a_at	NM_007740	Mm.154662	collagen, type IX, alpha 1	Col9a1	8.66015	8.88317	8.7808	8.19358	8.46896	8.5649		8.77471	8.40915	0.365558		0.0467482
1443528_at	BB398560	Mm.460339	tau tubulin kinase 1	Ttbk1	8.03624	8.11676	7.85994	7.6289	7.68588	7.84783		8.00432	7.72087	0.283444		0.0474801
1426822_at	BM201133	Mm.478381	ras homolog gene family, member T2	Rhot2	10.7059	10.6969	10.8322	10.575	10.6148	10.4201		10.745	10.5366	0.208375		0.0475211
1427558_s_at	AJ429133	Mm.41512	asparagine-linked glycosylation 12 homolog (yeast, alpha-1,6-mannosyltransferase)	Alg12	8.00144	7.97072	7.77134	7.40199	7.70016	7.13799		7.9145	7.41338	0.501124		0.0478116
1420772_a_at	NM_010286	Mm.22216	TSC22 domain family, member 3	Tsc22d3	10.3859	10.0965	10.0829	9.47286	9.57879	9.97678		10.1884	9.67614	0.512274		0.0484335
1436877_at	AV231827	Mm.30506	leucine-rich repeats and calponin homology (CH) domain containing 2	Lrch2	8.12369	8.5484	8.48926	7.925	8.0678	7.64496		8.38711	7.87926	0.507859		0.0491605
1418260_at	NM_015755	Mm.125874	hormonally upregulated Neu-associated kinase	Hunk	9.81852	9.92726	10.1799	9.18076	9.53879	9.67987		9.97521	9.46648	0.508735		0.0498903
1426981_at	BI157485	Mm.294007	proprotein convertase subtilisin/kexin type 6	Pcsk6	7.64149	8.70775	7.76391	6.5913	7.16488	7.14288		8.03772	6.96635	1.07136		0.0499008
1436829_at	BB667112	Mm.422769	tripartite motif-containing 67	Trim67	8.39628	7.81319	8.14467	7.33885	7.58977	7.72839		8.11805	7.55234	0.565708		0.0499835
