# Supplementary material for: Onecut1 and Onecut2 Play Critical Roles in the Development of the Mouse Retina
Source: PLoS One. 2014 Oct 14;9(10):e110194. doi: 10.1371/journal.pone.0110194 (PMC4196951; doi:10.1371/journal.pone.0110194)
Supplement: Table S2 — The gene expression values resulting from Affymetrix microarrays of isolated WT or KO retinas were analyzed using R and the Bioconductor suite. Cel files were background-corrected and normalized using Mas5 and log(2) transformed. Shown are all genes found to be significantly differentially-expressed, where the average values of either WT or KO expression must exceed 7 (to indicate overall expression in either subset of transcriptomic data). (XLSX) [file pone.0110194.s006.xlsx]

## Sheet: Sheet1
Affymetrix ID	Representative Public ID	UniGene ID	Gene Title	Gene Symbol	wt1	wt2	wt3	ko1	ko2	ko3		avg wt	avg ko	diff		p-val
1424383_at	BC003277	Mm.27587	transmembrane protein 51	Tmem51	8.24412	8.36187	8.33464	8.8729	8.87103	8.86719		8.31354	8.87037	0.556829		9.78853e-05
1440005_at	BB667396	Mm.234723	one cut domain, family member 2	Onecut2	6.60847	5.95687	6.38375	8.87125	8.58416	8.69311		6.31636	8.71617	2.39981		0.000325995
1449161_at	NM_007902	Mm.284855	endothelin 2	Edn2	7.59844	7.72416	7.50584	11.2552	10.6908	10.2613		7.60948	10.7358	3.12629		0.000446626
1418449_at	NM_133664	Mm.36726	ladinin	Lad1	6.64555	6.46028	6.76181	8.551	8.06584	8.18658		6.62255	8.26781	1.64526		0.000640972
1434709_at	BB202655	Mm.208439	neuron-glia-CAM-related cell adhesion molecule	Nrcam	10.3296	10.3567	10.3666	10.5231	10.5736	10.5121		10.3509	10.5363	0.185345		0.00107523
1419115_at	AA198774	Mm.269881	asparagine-linked glycosylation 14 homolog (yeast)	Alg14	8.40094	8.33603	8.42941	8.6586	8.61934	8.65395		8.38879	8.64396	0.25517		0.00108609
1454857_at	AW551457	Mm.29532	ring finger protein 122	Rnf122	7.94913	7.92022	7.75193	8.6386	8.42522	8.59122		7.87376	8.55168	0.67792		0.00161175
1434639_at	BI988550	Mm.390459	kelch-like 29 (Drosophila)	Klhl29	9.38086	9.45245	9.6758	10.2784	10.1527	10.2151		9.50304	10.2154	0.712353		0.0017562
1448726_at	NM_133968	Mm.28452	small nuclear RNA activating complex, polypeptide 2	Snapc2	8.00409	8.0343	7.95116	8.56113	8.42089	8.67145		7.99651	8.55116	0.554644		0.00191784
1440250_at	BM121658	Mm.40253	collagen, type IV, alpha 4	Col4a4	7.92074	7.87613	8.03811	8.49171	8.80415	8.66454		7.94499	8.65347	0.708478		0.00229553
1444980_at	BE996518	Mm.234723	one cut domain, family member 2	Onecut2	6.08808	6.72924	7.02717	8.90581	9.21265	8.51751		6.61483	8.87866	2.26383		0.00271188
1449773_s_at	AI323528	Mm.1360	growth arrest and DNA-damage-inducible 45 beta	Gadd45b	7.61393	7.31529	7.20733	8.35665	8.34171	8.15386		7.37885	8.28408	0.905228		0.00279367
1460044_at	BB389395	Mm.234723	one cut domain, family member 2	Onecut2	5.2788	6.43026	6.59882	8.77037	9.23154	8.82958		6.10263	8.94383	2.8412		0.00294533
1438779_at	AV366831	Mm.389135	collagen, type IV, alpha 3	Col4a3	8.42727	8.01446	8.00524	9.07248	9.08813	9.29665		8.14899	9.15242	1.00343		0.00306247
1450863_a_at	BQ174703	Mm.393242	doublecortin-like kinase 1	Dclk1	10.5295	10.3523	10.3964	10.8096	10.7512	10.7676		10.4261	10.7761	0.350049		0.00334679
1443833_at	BE945021	Mm.378300	---	---	8.49467	8.49803	8.43467	8.97912	8.81113	9.06787		8.47579	8.95271	0.47692		0.0036301
1459804_at	BB475090	Mm.132238	CREB binding protein	Crebbp	7.19889	7.21746	7.09247	7.42826	7.39721	7.47974		7.16961	7.43507	0.265461		0.00439641
1417208_at	NM_008537	Mm.2787	alpha-methylacyl-CoA racemase	Amacr	6.88676	6.79798	6.76031	7.68005	7.3311	7.74047		6.81501	7.58387	0.768861		0.00444522
1442363_at	BB461471	Mm.33421	RIKEN cDNA 1110012J17 gene	1110012J17Rik	6.81172	7.00293	6.64974	7.38112	7.43237	7.42046		6.82147	7.41132	0.589851		0.00464255
1444113_at	BB355329	Mm.348474	---	---	7.38463	7.59707	7.58676	7.99124	8.09125	8.26011		7.52282	8.1142	0.591379		0.00482091
1425314_at	AF435926	Mm.288694	G protein-coupled receptor 98	Gpr98	10.1556	10.0348	10.2198	10.4473	10.4285	10.4704		10.1367	10.4487	0.311994		0.00494596
1445186_at	BB774473	Mm.32506	stanniocalcin 2	Stc2	6.81084	6.79536	6.64956	7.24397	7.12962	7.07659		6.75192	7.15006	0.39814		0.00503476
1422631_at	BE989096	Mm.341377	aryl-hydrocarbon receptor	Ahr	11.6066	11.6609	11.8512	12.1154	12.1849	12.285		11.7062	12.1951	0.488868		0.00535753
1435069_at	AW493518	Mm.172429	cDNA sequence BC064078	BC064078	7.2683	6.96755	7.19628	7.93194	7.8589	7.63039		7.14404	7.80708	0.663038		0.00666779
1431861_a_at	AK016726	Mm.259105	outer dense fiber of sperm tails 2-like	Odf2l	6.99665	7.13165	6.93697	7.41907	7.57703	7.37236		7.02176	7.45616	0.434396		0.00680527
1458306_at	BB631970	Mm.440388	phosphatidylinositol glycan anchor biosynthesis, class Z	Pigz	8.1671	8.37537	8.09074	8.83279	9.11856	8.77405		8.21107	8.90846	0.697395		0.00688871
1423233_at	BB831146	Mm.347407	CCAAT/enhancer binding protein (C/EBP), delta	Cebpd	8.17314	8.03487	7.71956	11.5516	10.4376	9.81485		7.97586	10.6014	2.6255		0.00750777
1455064_at	BB313586	Mm.133593	RAB36, member RAS oncogene family	Rab36	7.42789	7.52216	7.63281	7.79913	7.84736	7.84211		7.52762	7.82953	0.301911		0.00783572
1452313_at	AK011167	Mm.143908	RIKEN cDNA 5930416I19 gene	5930416I19Rik	8.29126	8.36913	8.09925	8.86873	8.72351	8.66064		8.25321	8.75096	0.497746		0.00792066
1416776_at	NM_016669	Mm.9114	crystallin, mu	Crym	10.5718	10.779	10.3414	11.2406	11.3844	11.1604		10.5641	11.2618	0.697758		0.00804029
1427261_at	BQ176786	Mm.31267	WW, C2 and coiled-coil domain containing 1	Wwc1	8.18373	8.00014	8.14856	8.56722	8.39249	8.57719		8.11081	8.5123	0.401491		0.00814589
1451969_s_at	BC014870	Mm.273659	poly (ADP-ribose) polymerase family, member 3	Parp3	7.09599	7.29969	7.24503	8.04714	8.18916	7.69139		7.21357	7.9759	0.762326		0.00888926
1438670_at	BB509334	Mm.277916	protein tyrosine phosphatase, non-receptor type 1	Ptpn1	9.49885	9.34685	9.46015	9.84425	9.69434	9.70847		9.43528	9.74902	0.313739		0.00897429
1424920_at	BC005744	Mm.277527	solute carrier family 37 (glycerol-3-phosphate transporter), member 3	Slc37a3	7.92995	7.91346	7.82897	8.28514	8.09835	8.2953		7.89079	8.22626	0.335472		0.00925239
1439481_at	BE860012	Mm.271642	importin 9	Ipo9	9.7326	9.85263	9.77078	10.0703	10.1955	10.0098		9.78533	10.0919	0.306524		0.00927648
1428733_at	AK010554	Mm.46299	guanine nucleotide binding protein (G protein), gamma transducing activity polypeptide 2	Gngt2	7.4141	7.08792	7.39029	7.96553	7.80168	7.79697		7.29744	7.85473	0.557291		0.00934641
1457504_at	BB377980	---	---	---	6.70782	6.71788	6.84951	7.09064	7.25518	7.04193		6.75841	7.12925	0.370844		0.00936043
1452671_s_at	BG071597	Mm.290857	lectin, mannose-binding, 1	Lman1	11.8477	11.9567	12.0437	12.286	12.2688	12.4659		11.9493	12.3402	0.390904		0.00994419
1450980_at	BM207274	Mm.142112	GTP binding protein 3	Gtpbp3	8.30522	8.41496	8.39872	8.99537	8.69438	9.06621		8.37296	8.91865	0.545688		0.0101417
1416491_at	NM_010950	Mm.458153	numb-like	Numbl	7.84738	7.74061	7.66337	8.03384	8.03244	8.18253		7.75045	8.08294	0.332485		0.010371
1460344_at	AV220340	Mm.65906	RIKEN cDNA 2310033F14 gene /// similar to Pre-B-cell leukemia transcription factor interacting protein 1 /// pre-B-cell leukemia transcription factor interacting protein 1	2310033F14Rik /// LOC100046056 /// Pbxip1	8.43362	8.68289	8.8387	9.98425	9.55127	9.36553		8.65174	9.63368	0.981949		0.0107834
1433646_at	BB667079	Mm.30208	mitochondrial ribosomal protein S27	Mrps27	8.39817	8.22194	8.40591	8.61043	8.61972	8.71215		8.34201	8.64743	0.305426		0.0110513
1449526_a_at	NM_024228	Mm.246881	glycerophosphodiester phosphodiesterase domain containing 3	Gdpd3	9.20637	8.61757	9.0669	10.1524	9.75615	9.8527		8.96361	9.92041	0.956792		0.0110621
1453074_at	AK004912	Mm.33024	dual specificity phosphatase 23	Dusp23	7.56482	7.46837	7.48776	7.82428	7.66648	7.81201		7.50699	7.76759	0.260602		0.011283
1448433_a_at	NM_008788	Mm.262345	procollagen C-endopeptidase enhancer protein	Pcolce	6.9804	7.34727	8.29339	9.46917	9.32277	9.1129		7.54036	9.30161	1.76126		0.0121239
1418468_at	NM_013469	Mm.294083	annexin A11 /// predicted gene 2260 /// predicted gene 2274	Anxa11 /// Gm2260 /// Gm2274	7.69355	7.65076	7.47392	8.13211	7.98594	7.91254		7.60607	8.0102	0.404123		0.0122846
1422709_a_at	NM_020603	Mm.2437	WD repeat domain 46	Wdr46	6.32538	6.66848	6.75773	7.13378	7.14581	7.30373		6.58386	7.19444	0.610577		0.0128627
1422773_at	NM_008665	Mm.458718	myelin transcription factor 1	Myt1	9.39939	9.30994	9.52642	9.69866	9.65693	9.72504		9.41192	9.69354	0.281626		0.0128867
1435931_at	BM937727	Mm.440601	---	---	10.3497	10.399	10.199	10.7776	10.6314	10.5893		10.3159	10.6661	0.350196		0.0134393
1416612_at	BI251808	Mm.214016	cytochrome P450, family 1, subfamily b, polypeptide 1	Cyp1b1	8.58818	8.70724	8.51156	8.92399	9.05406	9.26856		8.60233	9.0822	0.479875		0.0141922
1440959_s_at	BB759556	Mm.200378	myoneurin	Mynn	7.31451	7.66593	7.69266	8.08919	8.07061	8.04027		7.5577	8.06669	0.508988		0.0142692
1449875_s_at	NM_010395	Mm.195061	histocompatibility 2, T region locus 10 /// histocompatibility 2, T region locus 17 /// histocompatibility 2, T region locus 22 /// histocompatibility 2, T region locus 9	H2-T10 /// H2-T17 /// H2-T22 /// H2-T9	6.96206	6.82816	6.95378	7.10133	7.30305	7.26403		6.91467	7.2228	0.308136		0.0150476
1429219_at	AK004670	Mm.252843	RIKEN cDNA 1200009F10 gene	1200009F10Rik	9.93883	9.72662	9.60908	10.5207	10.1404	10.4186		9.75818	10.3599	0.601736		0.0156566
1428657_at	BE197381	Mm.132634	ras responsive element binding protein 1	Rreb1	8.38017	8.52683	8.58334	8.78707	8.86291	9.06405		8.49678	8.90468	0.407894		0.016378
1420734_at	NM_138605	Mm.148163	protein phosphatase 1, regulatory (inhibitor) subunit 3F	Ppp1r3f	9.74841	9.78031	9.93183	10.066	10.0285	10.0537		9.82018	10.0494	0.229229		0.0164479
1448472_at	AF087680	Mm.28420	valyl-tRNA synthetase	Vars	7.89736	8.23906	8.1501	8.58305	8.47765	8.5007		8.09551	8.52046	0.424957		0.0166356
1416749_at	NM_019564	Mm.30156	HtrA serine peptidase 1	Htra1	11.1687	11.2602	11.3648	12.1121	11.6767	11.7408		11.2645	11.8432	0.578673		0.0170344
1445392_at	BE951001	Mm.438369	---	---	6.86618	6.1611	6.54862	7.48375	7.30421	7.29247		6.5253	7.36015	0.834844		0.0172719
1435009_at	BB611738	Mm.17815	solute carrier family 9 (sodium/hydrogen exchanger), member 6	Slc9a6	8.29983	8.15129	8.05924	9.06377	8.77347	8.56318		8.17012	8.80014	0.63002		0.0174047
1446376_at	BB548024	Mm.394280	ribosomal protein S6 kinase, polypeptide 1	Rps6kb1	7.15083	7.46487	7.18526	7.63898	7.70518	7.86786		7.26698	7.73734	0.470354		0.0174768
1431918_at	AK006609	Mm.158983	RIKEN cDNA 1700036A12 gene	1700036A12Rik	4.44951	5.11719	4.4674	7.7883	5.93539	7.5374		4.67804	7.08703	2.409		0.0178085
1456945_at	BB043522	Mm.472818	nudix (nucleoside diphosphate linked moiety X)-type motif 6	Nudt6	8.92855	9.2289	8.46468	9.67813	9.91546	9.73799		8.87404	9.77719	0.903153		0.0180085
1439156_at	BG971631	Mm.441906	predicted gene 962	Gm962	6.91655	6.86895	6.59353	7.57294	7.30995	7.20498		6.79301	7.36262	0.569614		0.0186099
1452691_at	BE986909	Mm.182769	RNA binding motif protein 17	Rbm17	11.2796	11.1156	11.2085	11.4946	11.3819	11.3972		11.2013	11.4246	0.223311		0.019546
1460287_at	M93954	Mm.206505	tissue inhibitor of metalloproteinase 2	Timp2	9.23708	9.26256	8.95747	9.51679	9.52412	9.52257		9.15237	9.52116	0.36879		0.0195584
1418245_a_at	BG277926	Mm.202774	RNA binding motif protein 9	Rbm9	7.32314	7.1514	7.40988	7.62426	7.69816	7.94045		7.29481	7.75429	0.45948		0.0196761
1418366_at	BC010564	Mm.358954	histone cluster 1, H2ad /// histone cluster 1, H2an /// histone cluster 2, H2aa1 /// histone cluster 2, H2aa2 /// histone cluster 2, H2ac /// histone cluster 2, H3c1	Hist1h2ad /// Hist1h2an /// Hist2h2aa1 /// Hist2h2aa2 /// Hist2h2ac /// Hist2h3c1	9.46128	9.5547	9.53032	10.123	9.85248	9.78332		9.51543	9.91961	0.404178		0.0196937
1436177_at	BE852755	Mm.393180	pleckstrin homology domain-containing, family A (phosphoinositide binding specific) member 2	Plekha2	9.17763	8.84996	9.29955	9.84284	9.54193	9.76476		9.10905	9.71651	0.607466		0.0198314
1451382_at	BC025169	Mm.35083	ChaC, cation transport regulator-like 1 (E. coli)	Chac1	7.0225	7.39008	7.09455	8.0333	8.12898	7.57968		7.16904	7.91399	0.744943		0.0215151
1418090_at	NM_032398	Mm.260768	plasmalemma vesicle associated protein	Plvap	8.77267	8.55741	8.2171	9.0367	9.21551	9.13565		8.51572	9.12929	0.613563		0.022486
1423760_at	M27130	Mm.423621	CD44 antigen	Cd44	7.67273	7.80743	7.55892	8.49085	9.18635	8.32338		7.67969	8.66686	0.987165		0.0226468
1431008_at	BG916808	---	RIKEN cDNA 0610037M15 gene	0610037M15Rik	6.82289	5.83152	5.80754	7.24304	7.39557	7.63273		6.15398	7.42378	1.2698		0.0228607
1423275_at	BB381966	Mm.319684	integrator complex subunit 6	Ints6	9.43785	9.25393	9.28695	9.66112	9.49784	9.62464		9.32625	9.59453	0.268287		0.0234112
1435409_at	AV226721	Mm.2479	---	---	5.15369	4.62887	6.29795	7.96307	7.0775	7.13682		5.36017	7.39246	2.03229		0.0234257
1420719_at	NM_031374	Mm.280624	testis expressed gene 15	Tex15	6.71171	6.40774	7.14958	8.29895	7.99829	7.46073		6.75634	7.91932	1.16298		0.0234977
1427388_at	AJ428068	Mm.307615	leucine rich repeat containing 2	Lrrc2	9.83428	9.3229	9.78682	11.4748	10.5065	10.6299		9.648	10.8704	1.22239		0.0240064
1442015_at	BG070940	---	RIKEN cDNA 2500002B13 gene	2500002B13Rik	7.84185	7.96491	7.79254	8.21721	8.08521	8.05463		7.86643	8.11901	0.25258		0.024199
1452126_at	BB329288	Mm.59167	zinc finger protein 160	Zfp160	8.97503	8.98287	9.03172	9.09435	9.22331	9.27966		8.99654	9.19911	0.20257		0.0245756
1449159_at	NM_013530	Mm.68889	guanine nucleotide binding protein (G protein), beta 3	Gnb3	12.1147	11.9538	12.3577	12.84	12.512	12.6633		12.1421	12.6718	0.529707		0.024654
1418901_at	NM_009883	Mm.439656	CCAAT/enhancer binding protein (C/EBP), beta	Cebpb	7.61384	7.94033	7.87948	8.57072	8.74547	8.17679		7.81122	8.49766	0.686441		0.0247592
1416576_at	NM_007707	Mm.3468	suppressor of cytokine signaling 3	Socs3	5.42265	5.19175	3.15278	7.80472	7.61132	6.68514		4.58906	7.36706	2.778		0.0254963
1419397_at	NM_008892	Mm.1923	polymerase (DNA directed), alpha 1	Pola1	7.94566	7.94114	8.0975	8.36135	8.35732	8.15147		7.99477	8.29004	0.295277		0.0267147
1418651_at	AK005819	Mm.275526	spermatogenesis associated 6	Spata6	7.7242	7.94872	7.56614	8.83785	8.19001	8.44906		7.74635	8.49231	0.745955		0.0269462
1438251_x_at	BB559067	Mm.30156	HtrA serine peptidase 1	Htra1	10.4116	10.4302	10.8486	11.1762	10.9731	11.3111		10.5634	11.1534	0.589984		0.0271212
1427506_at	BC022648	Mm.28847	peptidylprolyl isomerase (cyclophilin) like 5	Ppil5	6.4307	6.34244	6.84364	7.39944	6.99876	7.18821		6.53893	7.19547	0.656548		0.0272368
1448859_at	AF030636	Mm.10116	chemokine (C-X-C motif) ligand 13	Cxcl13	6.40343	6.8262	7.13718	7.60492	8.33949	7.65421		6.78894	7.86621	1.07727		0.0277142
1429017_at	AK010198	Mm.57726	Smith-Magenis syndrome chromosome region, candidate 8 homolog (human)	Smcr8	8.82419	8.90833	8.82877	8.96546	9.12025	9.01485		8.85376	9.03352	0.179757		0.0278069
1416226_at	BE979985	Mm.30010	actin related protein 2/3 complex, subunit 1B	Arpc1b	6.23844	6.80327	6.40341	6.94625	7.452	7.37036		6.4817	7.2562	0.774496		0.0279392
1450792_at	NM_011662	Mm.46301	TYRO protein tyrosine kinase binding protein	Tyrobp	6.73791	7.25908	7.68586	8.44572	8.42501	7.97386		7.22761	8.28153	1.05392		0.0285056
1454268_a_at	AK018713	Mm.271671	cytochrome b-245, alpha polypeptide	Cyba	7.05777	7.58742	7.27855	7.73177	7.96647	8.07626		7.30791	7.92483	0.616919		0.0285716
1424774_s_at	AK014324	Mm.45171	glutamyl-tRNA synthetase 2 (mitochondrial)(putative)	Ears2	6.54569	6.6704	6.78461	7.35905	6.93986	7.10654		6.6669	7.13515	0.468248		0.0287301
1452298_a_at	AW546331	Mm.260098	myosin VB	Myo5b	8.66256	8.54721	9.03679	9.56296	9.7419	9.17663		8.74885	9.49383	0.744977		0.0287533
1416200_at	NM_133775	Mm.182359	interleukin 33	Il33	10.4481	10.1786	10.29	10.6487	10.5307	10.7549		10.3056	10.6448	0.339185		0.0288028
1447676_x_at	AV074236	Mm.331185	S100 calcium binding protein A16	S100a16	9.74914	10.17	9.97627	10.4751	10.6189	10.3093		9.96513	10.4677	0.502615		0.0291243
1429213_at	AK009547	Mm.275265	RIKEN cDNA 2310030N02 gene	2310030N02Rik	8.37135	8.75896	8.23926	9.0954	9.25455	8.89266		8.45652	9.08087	0.624348		0.0292786
1455181_at	BM228516	Mm.124502	RAS p21 protein activator 2	Rasa2	10.0165	10.0708	10.1786	10.2212	10.3914	10.345		10.0886	10.3192	0.230565		0.0296157
1436120_at	AW552579	Mm.217269	SET domain, bifurcated 2	Setdb2	8.53465	8.42188	8.36922	9.67749	9.22994	8.84213		8.44192	9.24986	0.80794		0.0304675
1434445_at	BB403657	Mm.322931	DNA segment, Chr 15, Wayne State University 169, expressed	D15Wsu169e	7.69663	7.42012	7.64985	7.81333	8.05148	8.00907		7.58887	7.95796	0.36909		0.0305686
1421812_at	AF043943	Mm.154457	TAP binding protein	Tapbp	10.8021	10.6326	10.654	11.3028	10.9552	11.0057		10.6962	11.0879	0.391663		0.031614
1448797_at	BC005686	Mm.4454	ELK3, member of ETS oncogene family	Elk3	6.67826	6.80392	6.62209	7.04489	7.86376	7.8005		6.70142	7.56972	0.86829		0.0318528
1437790_at	AV230748	Mm.390484	echinoderm microtubule associated protein like 5	Eml5	8.57673	8.72707	8.55278	8.97649	8.85619	9.23823		8.61886	9.02363	0.404774		0.0319418
1453296_at	AK011270	Mm.374250	RIKEN cDNA 2610002I17	2610002I17Rik	7.59215	7.6798	7.68822	8.028	7.81434	7.83745		7.65339	7.89326	0.239874		0.0320777
1450951_at	AK005647	Mm.14910	structural maintenace of chromosomes 3	Smc3	6.52633	6.54571	5.49467	7.52586	7.1358	7.45059		6.1889	7.37075	1.18185		0.0323092
1437677_at	BG063913	---	EST AI449595	AI449595	6.68309	6.7443	6.59253	7.30901	6.86851	7.15872		6.67331	7.11208	0.438774		0.0325178
1416610_a_at	NM_007711	Mm.259751	chloride channel 3	Clcn3	11.8376	11.9122	11.9283	12.1148	11.9797	12.1497		11.8927	12.0814	0.188718		0.0327591
1424086_at	BC025514	Mm.246479	OAF homolog (Drosophila)	Oaf	8.36441	8.12546	8.17141	8.48651	8.42434	8.58647		8.22043	8.49911	0.278681		0.0329325
1436293_x_at	AI852300	Mm.445387	immunoglobulin-like domain containing receptor 2	Ildr2	9.8032	9.84909	9.95253	10.1432	10.5546	10.2038		9.86827	10.3006	0.432284		0.0333038
1454761_at	BI408618	Mm.29678	cDNA sequence BC005764	BC005764	8.34831	7.98224	8.2582	8.84289	8.50224	8.65109		8.19625	8.66541	0.469154		0.0337275
1426640_s_at	BB354684	Mm.478296	tribbles homolog 2 (Drosophila)	Trib2	11.9814	11.8079	11.9764	12.1272	12.0728	12.1603		11.9219	12.1201	0.198187		0.0337473
1452843_at	AK017211	Mm.4364	interleukin 6 signal transducer	Il6st	9.95883	10.0778	9.95423	10.3265	10.1309	10.2005		9.99695	10.2193	0.22235		0.0337753
1425772_at	AF169388	Mm.40253	collagen, type IV, alpha 4	Col4a4	6.70011	5.96896	6.49013	7.48193	6.9252	7.56364		6.3864	7.32359	0.937193		0.0338976
1424243_at	AK005797	Mm.273081	RWD domain containing 4A	Rwdd4a	11.7296	11.5657	11.98	12.1871	12.0855	12.3281		11.7584	12.2003	0.441823		0.0339414
1417936_at	AF128196	Mm.416125	chemokine (C-C motif) ligand 9	Ccl9	8.67676	8.16704	7.61945	9.46015	8.98686	9.19519		8.15442	9.21407	1.05965		0.0339566
1426708_at	BC003908	Mm.24842	anthrax toxin receptor 2	Antxr2	8.9013	8.93477	8.25294	10.3744	10.2001	9.30275		8.69633	9.9591	1.26276		0.0341147
1448124_at	NM_010368	Mm.3317	glucuronidase, beta	Gusb	7.1817	7.23407	7.12879	7.34349	7.64354	7.75628		7.18152	7.5811	0.399586		0.0345346
1419204_at	NM_007865	Mm.4875	delta-like 1 (Drosophila)	Dll1	8.62745	8.51919	8.57006	8.6749	8.86676	8.77583		8.57223	8.7725	0.200263		0.0345966
1423785_at	BE995700	Mm.140619	EGL nine homolog 1 (C. elegans)	Egln1	11.7128	11.7252	11.773	11.9996	11.8145	11.989		11.737	11.9343	0.197348		0.0346801
1419967_at	AW540070	Mm.476803	SEH1-like (S. cerevisiae	Seh1l	7.13435	7.42241	7.43034	8.38843	8.05944	7.67593		7.32903	8.04127	0.712232		0.0352768
1437303_at	BI102913	Mm.4364	interleukin 6 signal transducer	Il6st	8.94726	9.02763	9.34749	9.5714	9.41216	9.64984		9.10746	9.54447	0.437009		0.0361063
1452710_at	AK010322	Mm.273515	RNA pseudouridylate synthase domain containing 4	Rpusd4	8.50976	8.38703	8.32247	8.74562	8.65825	8.54853		8.40642	8.6508	0.244377		0.0366893
1428452_at	AK012812	Mm.286863	RIKEN cDNA 2810025M15 gene	2810025M15Rik	8.74768	8.89164	8.63948	9.53012	9.12622	9.08948		8.7596	9.24861	0.489011		0.037044
1418862_at	NM_024208	Mm.38342	enoyl Coenzyme A hydratase domain containing 3	Echdc3	6.87477	6.71605	6.28788	7.43106	7.13135	7.86913		6.62623	7.47718	0.850949		0.0371352
1427325_s_at	BB014626	Mm.387725	AT-hook transcription factor	Akna	8.81087	8.82893	8.67891	9.1339	8.96263	9.35979		8.7729	9.15211	0.379204		0.0380484
1418774_a_at	U03434	Mm.254297	ATPase, Cu++ transporting, alpha polypeptide	Atp7a	7.97911	7.48543	7.57193	8.43814	8.11412	8.15787		7.67882	8.23671	0.557888		0.0380485
1427874_at	AF502145	Mm.22225	ring finger protein 114	Rnf114	9.7272	9.90221	9.82273	10.0835	10.0016	9.95001		9.81738	10.0117	0.194304		0.0381742
1456329_at	BB130087	Mm.31696	protogenin homolog (Gallus gallus)	Prtg	6.29623	7.00053	7.52429	7.90839	8.02889	8.31298		6.94035	8.08342	1.14307		0.0382338
1440142_s_at	BB750040	Mm.1239	glial fibrillary acidic protein	Gfap	4.87617	5.37703	6.87174	7.6154	7.68408	7.36864		5.70831	7.55604	1.84773		0.0382541
1455409_at	BM234794	Mm.208723	spire homolog 1 (Drosophila)	Spire1	9.72067	9.14597	9.41123	9.91819	10.1631	9.89701		9.42596	9.99275	0.566794		0.0385732
1416625_at	NM_009776	Mm.38888	serine (or cysteine) peptidase inhibitor, clade G, member 1	Serping1	7.39922	8.10736	7.83689	8.96938	9.87752	8.54035		7.78116	9.12908	1.34793		0.0387936
1442428_at	BE956919	Mm.76761	---	---	7.03143	7.86437	7.29413	8.07674	8.11554	8.35384		7.39665	8.18204	0.785392		0.039434
1420471_at	NM_010410	Mm.10096	hypocretin	Hcrt	6.51262	6.42937	6.00922	7.03734	6.71287	7.3194		6.31707	7.0232	0.706133		0.0394888
1423416_at	BI558117	Mm.85410	SWI/SNF related, matrix associated, actin dependent regulator of chromatin, subfamily c, member 1	Smarcc1	9.4456	9.60777	9.33542	9.91916	9.67925	9.75067		9.46293	9.78303	0.320094		0.0395775
1459612_at	BB223611	---	---	---	6.50306	6.82915	6.62105	6.87715	7.28147	7.20689		6.65109	7.12184	0.470753		0.0396911
1428018_a_at	AF251705	Mm.2699	cDNA sequence AF251705	AF251705	6.90967	6.7018	6.85534	7.24739	6.9906	7.10202		6.82227	7.11334	0.291064		0.0398655
1437651_a_at	AW537479	Mm.286202	dystrobrevin, beta	Dtnb	8.06567	7.67786	7.59845	8.58689	8.19067	8.26247		7.78066	8.34667	0.566013		0.0400938
1418021_at	NM_009780	Mm.439678	complement component 4B (Childo blood group)	C4b	7.39417	8.45271	7.98086	9.85438	10.4075	8.7423		7.94258	9.66807	1.72549		0.0404227
1437173_at	BB532532	Mm.136736	sphingosine-1-phosphate receptor 3	S1pr3	7.80776	7.70639	7.50024	8.18348	8.12381	7.8746		7.67146	8.06063	0.389167		0.0410184
1437165_a_at	BB250811	Mm.262345	procollagen C-endopeptidase enhancer protein	Pcolce	6.7163	7.54222	9.10925	10.2243	9.62771	9.95838		7.78925	9.93681	2.14756		0.0410715
1451132_at	AV220340	Mm.65906	similar to Pre-B-cell leukemia transcription factor interacting protein 1 /// pre-B-cell leukemia transcription factor interacting protein 1	LOC100046056 /// Pbxip1	9.25842	9.60272	9.93843	10.4513	10.1332	10.1733		9.59986	10.2526	0.652743		0.0414414
1453371_at	AK012860	Mm.196275	regulation of nuclear pre-mRNA domain containing 2	Rprd2	7.63758	7.69781	7.35	7.92532	8.01342	7.82076		7.5618	7.91983	0.358036		0.0414996
1424382_at	BC025602	Mm.29997	reticulocalbin 3, EF-hand calcium binding domain	Rcn3	5.71301	6.65261	5.83292	6.90828	7.60743	6.96709		6.06618	7.16093	1.09475		0.0417838
1426241_a_at	AB030906	Mm.427014	sex comb on midleg homolog 1	Scmh1	9.3245	9.31648	9.31462	9.40071	9.5178	9.63622		9.31854	9.51824	0.199706		0.042621
1429137_at	AK013137	Mm.27284	RIKEN cDNA 2810422O20 gene	2810422O20Rik	8.0033	7.8318	7.6668	8.10229	8.2704	8.54113		7.83397	8.30461	0.47064		0.0427585
1448689_at	NM_025846	Mm.276572	related RAS viral (r-ras) oncogene homolog 2	Rras2	7.53818	7.45331	7.13263	7.86618	7.99284	7.65463		7.37471	7.83788	0.463173		0.0427972
1421375_a_at	NM_011313	Mm.100144	S100 calcium binding protein A6 (calcyclin)	S100a6	8.72088	8.1099	7.55555	9.51922	9.37535	8.89025		8.12877	9.26161	1.13283		0.0428019
1456605_at	AI642132	Mm.347407	CCAAT/enhancer binding protein (C/EBP), delta	Cebpd	6.46806	6.174	6.84907	8.30349	7.29238	7.30466		6.49704	7.63351	1.13647		0.0428023
1460351_at	BC021916	Mm.280038	S100 calcium binding protein A11 (calgizzarin)	S100a11	7.97703	8.34708	8.74792	9.00238	8.99473	9.02986		8.35734	9.00899	0.65165		0.0430653
1451401_a_at	BC019516	Mm.103413	mitochondrial ubiquitin ligase activator of NFKB 1	Mul1	8.00697	8.07691	7.8695	8.41207	8.13547	8.28537		7.98446	8.27764	0.293177		0.0433757
1420296_at	T25545	Mm.254370	Chloride channel 5	Clcn5	5.71497	6.3384	6.06939	7.69697	6.55125	7.17094		6.04092	7.13972	1.0988		0.0435209
1438410_at	BB295128	Mm.31696	protogenin homolog (Gallus gallus)	Prtg	7.33753	8.09616	7.92017	8.36129	8.9253	8.53857		7.78462	8.60839	0.82377		0.0437945
1417718_at	BC008511	Mm.427309	eukaryotic translation initiation factor 3, subunit G	Eif3g	11.9577	11.9468	11.8847	12.0696	11.9891	12.0155		11.9297	12.0247	0.095001		0.0445082
1418709_at	AF037370	Mm.423030	cytochrome c oxidase, subunit VIIa 1	Cox7a1	7.0817	6.95084	7.44655	8.18481	7.77833	7.55799		7.1597	7.84038	0.680679		0.0448302
1429181_at	AK005804	Mm.32760	RIKEN cDNA 1700009P17 gene	1700009P17Rik	6.8379	7.00842	7.51106	8.66688	7.62737	8.19515		7.11913	8.16313	1.04401		0.0448752
1443669_at	BE955157	Mm.444166	---	---	9.37509	9.53203	9.48541	9.73565	9.58792	9.62481		9.46418	9.64946	0.185286		0.0449652
1421503_at	NM_023115	Mm.338933	protocadherin 15	Pcdh15	9.4336	9.10927	9.00565	9.5746	9.49756	9.6836		9.18284	9.58525	0.402414		0.0450254
1447489_at	AI841294	Mm.205169	transmembrane protein 214	Tmem214	6.19375	4.52268	2.77127	8.05464	7.11194	7.21177		4.4959	7.45945	2.96355		0.0454335
1434500_at	BF585303	Mm.271934	tweety homolog 2 (Drosophila)	Ttyh2	9.6272	9.77478	9.76289	10.3922	10.0371	9.95694		9.72162	10.1288	0.407152		0.0454863
1419309_at	NM_010329	Mm.2976	podoplanin	Pdpn	10.6751	10.7096	11.1716	11.2468	11.3413	11.3817		10.8521	11.3233	0.471113		0.0461292
1428451_at	AK013512	Mm.260690	leucine rich repeat containing 47	Lrrc47	9.91477	10.0204	9.7586	10.1265	10.1608	10.0846		9.89792	10.124	0.226028		0.0461716
1424043_at	BC004652	Mm.38927	peptidylprolyl isomerase (cyclophilin)-like 4	Ppil4	10.2074	10.3033	10.2211	10.5213	10.3824	10.3482		10.2439	10.4173	0.173388		0.0463586
1449178_at	NM_016798	Mm.282900	PDZ and LIM domain 3	Pdlim3	7.14122	6.98864	7.97351	9.25137	8.8915	8.02064		7.36779	8.72117	1.35338		0.0468819
1415925_a_at	NM_053074	---	nucleoporin 62	Nup62	8.67008	9.00121	8.8305	9.21276	9.26718	9.03341		8.83393	9.17112	0.337189		0.0470194
1423754_at	BC010291	Mm.141021	interferon induced transmembrane protein 3	Ifitm3	8.6598	9.4929	9.71928	10.2693	10.6432	10.0595		9.29066	10.324	1.03333		0.0471335
1450650_at	AV297945	Mm.60590	myosin X	Myo10	7.6478	8.49588	8.31709	8.88909	8.91755	8.85197		8.15359	8.8862	0.732614		0.047309
1429936_at	BC019481	Mm.147232	PIH1 domain containing 2	Pih1d2	6.41197	6.39247	6.68251	7.10652	7.28158	6.71849		6.49565	7.03553	0.539877		0.0474397
1421635_at	NM_033570	Mm.472875	cyclin M4	Cnnm4	6.4245	6.51697	6.54734	7.96329	6.93338	7.21512		6.49627	7.37059	0.874324		0.0475951
1450971_at	AK010420	Mm.1360	growth arrest and DNA-damage-inducible 45 beta	Gadd45b	8.42104	8.38048	7.99168	10.0169	9.33251	8.75012		8.2644	9.36652	1.10211		0.0478326
1422563_at	NM_013499	Mm.301652	complement component (3b/4b) receptor 1-like	Cr1l	8.0661	8.27116	7.87294	8.42204	8.45321	8.34396		8.07007	8.4064	0.336334		0.048067
1426344_at	AK016671	Mm.275121	GLE1 RNA export mediator (yeast)	Gle1	9.61325	9.53793	9.55813	9.98304	9.6979	10.1432		9.56977	9.94138	0.371607		0.0482183
1422177_at	BC003723	Mm.368330	interleukin 13 receptor, alpha 2	Il13ra2	6.21589	6.68921	5.80323	7.3471	8.5174	7.09647		6.23611	7.65366	1.41754		0.0490725
1431230_a_at	Z74630	Mm.41220	BTB (POZ) domain containing 9 /// similar to BTB (POZ) domain containing 9	Btbd9 /// LOC100048111	9.34694	9.37668	9.20864	9.50061	9.41888	9.50977		9.31076	9.47642	0.165664		0.0491044
1446519_at	BB259739	---	RIKEN cDNA A730091E23 gene	A730091E23Rik	7.12096	6.94329	7.35467	7.81765	7.54308	7.43574		7.13964	7.59883	0.459186		0.0494007
1436158_at	BI453292	Mm.259516	eukaryotic translation initiation factor 4E binding protein 2	Eif4ebp2	8.57207	8.59242	8.55146	8.59554	8.64198	8.63289		8.57198	8.62347	0.0514828		0.0495753
