# Supplementary material for: Onecut1 and Onecut2 Play Critical Roles in the Development of the Mouse Retina
Source: PLoS One. 2014 Oct 14;9(10):e110194. doi: 10.1371/journal.pone.0110194 (PMC4196951; doi:10.1371/journal.pone.0110194)
Supplement: Table S3 — The gene expression values resulting from Affymetrix microarrays of isolated WT or KO retinas were analyzed using R and the Bioconductor suite. Cel files were background-corrected and normalized using Mas5 and log(2) transformed. Shown are all genes found to be significantly differentially-expressed, where the average values of either WT or KO expression must exceed 7 (to indicate overall expression in either subset of transcriptomic data). (XLSX) [file pone.0110194.s007.xlsx]

## Sheet: Sheet1
Probe Set ID	Representative Public ID	UniGene ID	Gene Title	Gene Symbol	e14 OC1_KO1	e14 OC1_ko2.CEL	e14 OC1_ko3	e14 OC1_wt1.CEL	e14 OC1_wt2.CEL	E14 OC1_wt3.CEL		avg KO	avg WT		diff	t.test
1448781_at	NM_008667	Mm.25903	Ngfi-A binding protein 1	Nab1	8.81542	8.7818	8.83308	8.50897	8.5492	8.56549		8.8101	8.54122		-0.268881	0.000283235
1456912_at	AV344364	Mm.169620	zinc finger protein 691	Zfp691	8.44411	8.52285	8.5372	8.21157	8.19353	8.22066		8.50139	8.20859		-0.292804	0.000618568
1442308_at	AW538800	Mm.340377	SET and MYND domain containing 4	Smyd4	7.36257	7.12605	7.22087	6.51882	6.57736	6.61539		7.2365	6.57052		-0.665973	0.000854563
1416162_at	AF332085	Mm.182628	RAD21 homolog (S. pombe)	Rad21	10.1544	10.1502	10.2093	9.85942	9.96227	9.91927		10.1713	9.91365		-0.257628	0.00189095
1415697_at	BG069656	Mm.290530	GTPase activating protein (SH3 domain) binding protein 2	G3bp2	10.6153	10.5982	10.6667	10.456	10.4815	10.4265		10.6267	10.4547		-0.17204	0.00271325
1425676_a_at	BC006735	Mm.282096	elongation of very long chain fatty acids (FEN1/Elo2, SUR4/Elo3, yeast)-like 1	Elovl1	8.50727	8.52383	8.44893	8.29487	8.18118	8.18309		8.49334	8.21971		-0.273631	0.00337915
1432236_a_at	AK021174	Mm.9244	suppressor of variegation 3-9 homolog 1 (Drosophila)	Suv39h1	7.1543	6.96861	6.89586	6.50167	6.51231	6.54899		7.00626	6.52099		-0.485268	0.00344158
1450056_at	NM_007462	Mm.384171	adenomatosis polyposis coli	Apc	8.20306	8.05917	8.04307	7.57748	7.67806	7.74902		8.10176	7.66819		-0.433574	0.00366885
1423394_at	BB041555	Mm.30849	prenylcysteine oxidase 1	Pcyox1	9.85542	9.71264	9.6614	9.31107	9.41298	9.31239		9.74315	9.34548		-0.397671	0.00407268
1422647_at	NM_009066	Mm.20343	ring finger protein 1	Ring1	9.49413	9.46453	9.37758	9.24017	9.24197	9.23344		9.44541	9.23853		-0.206883	0.00413255
1427188_at	BB362210	Mm.305925	ariadne ubiquitin-conjugating enzyme E2 binding protein homolog 1 (Drosophila)	Arih1	8.88496	8.72995	8.76141	8.47352	8.51783	8.52805		8.79211	8.50647		-0.285638	0.00470485
1416629_at	NM_009201	Mm.1056	solute carrier family 1 (neutral amino acid transporter), member 5	Slc1a5	7.65379	7.60067	7.61466	6.70502	6.81101	7.1564		7.62304	6.89081		-0.732231	0.0059371
1428336_at	AK005139	Mm.258300	1-acylglycerol-3-phosphate O-acyltransferase 4 (lysophosphatidic acid acyltransferase, delta)	Agpat4	9.75815	9.75477	9.68224	9.37398	9.49141	9.28045		9.73172	9.38195		-0.34977	0.0060435
1416753_at	NM_008923	Mm.306163	protein kinase, cAMP dependent regulatory, type I beta	Prkar1b	9.80088	9.71239	9.58625	9.24223	9.21093	8.97467		9.69984	9.14261		-0.557234	0.00604447
1435555_at	AW552088	---	---	---	9.84877	9.85587	9.88117	9.56456	9.54272	9.69721		9.86194	9.6015		-0.260442	0.00614229
1415890_at	NM_011863	Mm.244912	3'-phosphoadenosine 5'-phosphosulfate synthase 1	Papss1	11.4334	11.4257	11.5131	11.301	11.2521	11.2058		11.4574	11.253		-0.204396	0.00644864
1426599_a_at	BM209618	Mm.21002	solute carrier family 2 (facilitated glucose transporter), member 1	Slc2a1	13.5329	13.486	13.5129	13.3928	13.345	13.4136		13.5106	13.3838		-0.126794	0.00654957
1426939_at	BG070464	Mm.475704	TSR2, 20S rRNA accumulation, homolog (S. cerevisiae)	Tsr2	9.75639	9.8422	9.81428	9.66658	9.68235	9.66461		9.80429	9.67118		-0.13311	0.00678303
1454721_at	AV257687	Mm.24446	RIKEN cDNA 1110018G07 gene	1110018G07Rik	7.46197	7.54976	7.67582	6.66305	7.08458	6.81354		7.56252	6.85372		-0.708794	0.00682108
1453954_a_at	AK018829	Mm.274601	mitochondrial ribosomal protein S5	Mrps5	8.6183	8.47836	8.64432	8.3353	8.27139	8.24808		8.58033	8.28492		-0.295405	0.00691019
1424388_at	BC024910	Mm.458921	clusterin associated protein 1	Cluap1	9.60626	9.63634	9.64664	9.46639	9.33695	9.30184		9.62975	9.36839		-0.261355	0.00709702
1423784_at	BC021747	Mm.250004	glycyl-tRNA synthetase	Gars	12.0155	11.9409	12.03	11.8599	11.8258	11.7933		11.9955	11.8263		-0.169167	0.00732394
1423746_at	BC016252	Mm.28622	thioredoxin domain containing 5	Txndc5	10.0446	9.97711	10.1648	9.80198	9.71969	9.68497		10.0622	9.73555		-0.326607	0.00733371
1419235_s_at	BG070273	Mm.214703	helicase (DNA) B	Helb	7.30438	7.51859	7.23041	6.46496	6.83445	6.69261		7.35113	6.66401		-0.687119	0.0076047
1455308_at	BG074632	Mm.38087	anoctamin 6	Ano6	9.88256	9.90496	9.83864	9.74345	9.77308	9.77805		9.87539	9.76486		-0.110525	0.00769409
1418498_at	AF020737	Mm.7995	fibroblast growth factor 13	Fgf13	7.70481	7.60523	7.8031	7.18309	7.34852	7.36953		7.70438	7.30038		-0.403999	0.00792032
1433808_at	BB473496	Mm.123240	HEAT repeat containing 7A	Heatr7a	8.608	8.80551	8.6446	8.34404	8.27522	8.40604		8.68604	8.34177		-0.34427	0.00854021
1431431_a_at	AK003786	Mm.283604	similar to Nitrogen fixation gene 1 (S. cerevisiae) /// nitrogen fixation gene 1 (S. cerevisiae)	LOC100045796 /// Nfs1	7.64182	7.62589	7.44347	7.14929	7.28577	7.18365		7.57039	7.20624		-0.364157	0.00857627
1435224_at	AW552828	Mm.132238	CREB binding protein	Crebbp	11.683	11.6874	11.6928	11.632	11.6052	11.6466		11.6878	11.628		-0.0597857	0.00860981
1450416_at	NM_007626	Mm.262059	chromobox homolog 5 (Drosophila HP1a)	Cbx5	9.88953	9.9504	9.89053	9.66366	9.75865	9.60648		9.91015	9.67626		-0.233891	0.00864734
1434522_at	BB104454	Mm.143771	WD repeat domain 4	Wdr4	8.26984	8.35791	8.30886	8.16126	8.2013	8.16761		8.3122	8.17673		-0.135475	0.0087792
1418458_at	NM_019805	Mm.37341	anaphase promoting complex subunit 7	Anapc7	11.0838	11.0257	10.9714	10.8152	10.826	10.8853		11.027	10.8422		-0.184792	0.00911021
1425202_a_at	BC021657	Mm.235960	ankyrin 3, epithelial	Ank3	10.8376	10.8073	10.8758	10.7249	10.6192	10.6621		10.8402	10.6687		-0.171503	0.00934287
1448110_at	NM_013658	Mm.439752	sema domain, immunoglobulin domain (Ig), transmembrane domain (TM) and short cytoplasmic domain, (semaphorin) 4A	Sema4a	7.37642	7.47204	7.29708	7.16518	7.07294	7.09584		7.38185	7.11132		-0.270526	0.00937723
1434828_at	BM200103	Mm.69013	family with sequence similarity 102, member B	Fam102b	10.8797	10.8486	10.9233	10.7239	10.7269	10.7858		10.8839	10.7455		-0.138317	0.0094913
1428507_at	AK014208	Mm.236127	haloacid dehalogenase-like hydrolase domain containing 2	Hdhd2	9.58373	9.61425	9.53988	9.47596	9.43009	9.47014		9.57929	9.45873		-0.120556	0.0097009
1450864_at	AU079142	Mm.288630	calmodulin 3	Calm3	10.5044	10.4946	10.7334	9.82356	10.052	10.1454		10.5774	10.007		-0.570443	0.00986053
1427101_at	BE947704	Mm.41925	meteorin, glial cell differentiation regulator	Metrn	7.89246	7.83172	8.05995	7.44085	7.60341	7.58261		7.92804	7.54229		-0.385748	0.010614
1426463_at	AA170590	Mm.341742	gephyrin	Gphn	8.96155	8.99962	9.12541	8.69878	8.8222	8.71879		9.02886	8.74659		-0.282272	0.0107235
1422135_at	NM_011980	Mm.456449	zinc finger protein 146	Zfp146	7.92289	7.54949	7.96645	6.67934	7.11667	7.06182		7.81294	6.95261		-0.860337	0.0107601
1452550_a_at	AF170530	Mm.3451	fragile X mental retardation syndrome 1 homolog	Fmr1	8.56319	7.90147	7.97546	7.19252	7.17026	6.82031		8.14671	7.06103		-1.08568	0.0108677
1423086_at	BB769209	Mm.3484	Niemann Pick type C1	Npc1	8.76253	8.79772	8.86108	8.57513	8.67179	8.5518		8.80711	8.59957		-0.207538	0.011295
1423118_at	AK011450	Mm.41903	RIKEN cDNA 1200014J11 gene	1200014J11Rik	9.14317	9.30383	9.21223	9.00824	9.02652	8.98304		9.21974	9.00594		-0.213807	0.0113781
1429495_at	AV007348	Mm.33964	transmembrane protein 107	Tmem107	6.97818	7.16414	6.93972	6.3923	6.66934	6.60223		7.02735	6.55462		-0.472723	0.012077
1452587_at	AK014859	Mm.259045	ARP2 actin-related protein 2 homolog (yeast)	Actr2	12.8067	12.8134	12.8424	12.7248	12.6746	12.7494		12.8208	12.7163		-0.104566	0.0131156
1425607_at	AB066227	Mm.30921	holocarboxylase synthetase (biotin- [propriony-Coenzyme A-carboxylase (ATP-hydrolysing)] ligase)	Hlcs	7.27786	7.25821	7.41865	7.12119	7.08958	7.0498		7.31824	7.08686		-0.231385	0.0132726
1449514_at	BC019379	Mm.279400	G protein-coupled receptor kinase 5	Grk5	8.4077	8.29854	8.42984	8.17672	8.18516	8.22496		8.37869	8.19561		-0.183082	0.0133083
1437414_at	AW987152	Mm.22858	zinc finger protein 217	Zfp217	8.96841	8.92929	9.0606	8.78014	8.82042	8.82915		8.9861	8.8099		-0.176198	0.0134698
1424637_s_at	AB040489	Mm.22109	coiled-coil domain containing 47	Ccdc47	11.9514	11.919	11.9701	11.6698	11.8194	11.7671		11.9469	11.7521		-0.194719	0.0136421
1455406_at	AV251542	Mm.327591	calcium/calmodulin-dependent serine protein kinase (MAGUK family)	Cask	8.69907	8.66085	8.74601	8.59006	8.48127	8.46356		8.70197	8.51163		-0.190342	0.0150302
1429136_at	AK006771	Mm.351426	RIKEN cDNA 1700052K11 gene	1700052K11Rik	7.55426	7.57815	7.73877	7.2183	7.10204	7.37038		7.62373	7.23024		-0.393488	0.0153469
1434773_a_at	BM207588	Mm.21002	solute carrier family 2 (facilitated glucose transporter), member 1	Slc2a1	13.6199	13.693	13.7007	13.5778	13.5192	13.5056		13.6712	13.5342		-0.137011	0.0157187
1417255_at	NM_134126	Mm.32802	intraflagellar transport 140 homolog (Chlamydomonas)	Ift140	9.84507	9.83598	9.82642	9.67864	9.75828	9.63635		9.83582	9.69109		-0.144731	0.0160785
1448128_at	NM_008906	Mm.359633	cathepsin A	Ctsa	10.362	10.3336	10.3742	10.2781	10.1663	10.1787		10.3566	10.2077		-0.148894	0.0163672
1453712_a_at	BB828559	Mm.325746	mitogen-activated protein kinase kinase 5	Map2k5	8.06102	8.06062	8.07328	7.10785	7.48002	7.66322		8.06497	7.41703		-0.64794	0.0166166
1456172_at	BB490651	---	---	---	7.15627	7.30804	6.94189	6.7657	6.6599	6.62595		7.1354	6.68385		-0.451554	0.0167832
1451400_at	BC023488	Mm.209490	gem (nuclear organelle) associated protein 8	Gemin8	9.23645	9.18535	9.34305	8.9898	9.06029	8.87446		9.25495	8.97485		-0.280099	0.0171698
1428925_at	AK009838	Mm.384023	SUMO1/sentrin specific peptidase 1	Senp1	7.80229	7.94274	7.68289	7.33785	7.50324	7.17284		7.80931	7.33797		-0.471331	0.0178012
1417913_at	NM_024240	Mm.27945	GINS complex subunit 4 (Sld5 homolog)	Gins4	10.6679	10.6886	10.6466	10.6233	10.6141	10.5954		10.6677	10.6109		-0.0567806	0.0178891
1415823_at	BG060909	Mm.477490	stearoyl-Coenzyme A desaturase 2	Scd2	11.1878	11.1545	11.1503	10.5818	10.9138	10.4791		11.1642	10.6582		-0.506007	0.0184308
1434059_at	BB769694	Mm.260162	RIKEN cDNA B230312A22 gene	B230312A22Rik	10.2342	10.2296	10.1094	10.0084	10.0406	9.93806		10.1911	9.99568		-0.195384	0.0184405
1450034_at	AW214029	Mm.277406	signal transducer and activator of transcription 1	Stat1	7.56508	7.70999	7.52719	7.16487	7.23441	7.39487		7.60076	7.26472		-0.336038	0.0187887
1431611_a_at	AK013775	Mm.234832	cell adhesion molecule 1	Cadm1	9.33682	9.13553	9.17685	8.8804	9.01844	8.88896		9.2164	8.92926		-0.287137	0.0193888
1422437_at	AV229424	Mm.10299	collagen, type V, alpha 2	Col5a2	9.69422	10.2389	9.80155	9.13809	9.35993	9.22709		9.91155	9.2417		-0.669842	0.0199403
1430533_a_at	BI134907	Mm.291928	catenin (cadherin associated protein), beta 1	Ctnnb1	10.178	9.96346	10.0333	9.75511	9.76558	9.52535		10.0583	9.68201		-0.376242	0.0201724
1439523_at	AA821862	---	RIKEN cDNA D330027G24 gene	D330027G24Rik	7.84735	7.69577	7.65653	7.06965	7.27584	7.45456		7.73322	7.26668		-0.466534	0.0205257
1432384_a_at	AK006715	Mm.291731	methyltransferase like 6	Mettl6	9.3836	9.27238	9.38987	9.22961	9.15742	9.15991		9.34862	9.18231		-0.166305	0.0207667
1451726_at	BC020019	Mm.247007	myotubularin related protein 6	Mtmr6	9.66848	9.74428	9.82245	9.5572	9.50271	9.5977		9.74507	9.55254		-0.19253	0.0211543
1416436_a_at	NM_018888	Mm.158827	ubiquinol-cytochrome c reductase complex chaperone, CBP3 homolog (yeast)	Uqcc	8.75664	8.75586	8.60988	8.5379	8.51895	8.52375		8.70746	8.52687		-0.180595	0.0212679
1435802_at	BE134048	Mm.279272	zinc finger and BTB domain containing 45	Zbtb45	8.36545	8.47923	8.64081	7.87322	8.00971	8.21063		8.49517	8.03119		-0.463979	0.0213938
1429508_at	AW555676	Mm.121122	RIKEN cDNA 2310057M21 gene	2310057M21Rik	9.5241	9.543	9.42084	9.37918	9.32856	9.33716		9.49598	9.3483		-0.147681	0.0228219
1422754_at	NM_021883	Mm.249594	tropomodulin 1	Tmod1	7.12616	7.0678	6.86719	5.92382	6.49339	6.46814		7.02038	6.29512		-0.725268	0.022831
1451261_s_at	BC026642	Mm.204991	signal transducing adaptor family member 2	Stap2	7.59804	7.64145	7.92224	7.24287	7.25748	7.4169		7.72058	7.30575		-0.414824	0.0231782
1419653_a_at	NM_007840	Mm.220038	DEAD (Asp-Glu-Ala-Asp) box polypeptide 5	Ddx5	13.4595	13.5465	13.47	13.3975	13.3286	13.381		13.492	13.369		-0.12296	0.0232659
1453067_at	AU043467	Mm.260893	apoptosis-inducing, TAF9-like domain 1	Apitd1	9.07249	9.09127	9.18553	8.96179	8.97496	9.00896		9.11643	8.98191		-0.134527	0.0233908
1420838_at	AK018789	Mm.130054	neurotrophic tyrosine kinase, receptor, type 2	Ntrk2	9.34246	9.57072	9.76689	8.96393	9.05588	9.18358		9.56002	9.0678		-0.492225	0.0235454
1428673_at	AK019497	Mm.130902	symplekin	Sympk	10.1024	9.92155	10.3457	9.46924	9.42705	9.75824		10.1232	9.55151		-0.571684	0.0237957
1436053_at	BB272520	Mm.328934	similar to TBC1 domain family, member 22B /// TBC1 domain family, member 22B	LOC100047836 /// Tbc1d22b	8.52513	8.60931	8.38411	8.11664	8.26857	8.26053		8.50618	8.21525		-0.290937	0.0240019
1447403_a_at	AW125726	Mm.296106	Zinc finger, MYND domain containing 19	Zmynd19	7.87618	8.0032	8.11042	7.76559	7.73489	7.76949		7.9966	7.75666		-0.23994	0.0249242
1435002_at	BM249415	Mm.286296	zinc finger protein 507	Zfp507	10.5699	10.556	10.3411	10.0607	10.2725	10.0453		10.489	10.1261		-0.362868	0.0252827
1419157_at	AI428101	Mm.240627	SRY-box containing gene 4	Sox4	10.5722	10.458	10.4999	10.0512	10.2121	9.72148		10.51	9.99493		-0.515118	0.0254479
1420074_at	AU019170	Mm.200723	DNA segment, Chr 8, ERATO Doi 738, expressed	D8Ertd738e	7.66293	7.76128	7.50265	7.24153	7.41625	7.32507		7.64229	7.32762		-0.314671	0.0255967
1451393_at	BC019144	Mm.34744	peroxisomal biogenesis factor 26	Pex26	9.14122	9.09905	9.25725	8.91891	9.02231	8.97822		9.16584	8.97314		-0.192696	0.0262508
1428717_at	AW490544	Mm.41557	secernin 1	Scrn1	10.8607	10.7032	10.9821	10.5294	10.4214	10.6018		10.8486	10.5175		-0.331114	0.0263079
1426378_at	AW741459	Mm.290022	eukaryotic translation initiation factor 4B	Eif4b	11.3335	11.3284	11.457	10.988	11.2224	11.0876		11.373	11.0993		-0.273631	0.0266495
1450970_at	AA792094	Mm.19039	glutamate oxaloacetate transaminase 1, soluble	Got1	10.1787	10.0806	10.2464	10.0343	9.90981	9.92308		10.1686	9.95574		-0.212834	0.0268228
1437969_s_at	BM233238	Mm.180687	RIKEN cDNA 0610007P22 gene	0610007P22Rik	9.29932	9.34256	9.2508	9.18525	9.02435	8.97163		9.29756	9.06041		-0.237149	0.0269718
1428482_at	AK005325	Mm.274404	A kinase (PRKA) anchor protein 10	Akap10	9.06078	8.98916	9.03624	8.81365	8.95099	8.83529		9.02873	8.86664		-0.162083	0.0270246
1454865_at	BB408147	Mm.278924	solute carrier family 9 (sodium/hydrogen exchanger), member 8	Slc9a8	7.59347	7.70804	7.72456	7.26304	7.50718	7.41537		7.67536	7.39519		-0.280161	0.0271392
1423392_at	BB398988	Mm.257765	chloride intracellular channel 4 (mitochondrial)	Clic4	9.79994	9.98049	10.0059	9.74711	9.60222	9.56308		9.92876	9.63747		-0.291296	0.0272478
1416132_at	BB188557	Mm.260647	EFR3 homolog A (S. cerevisiae)	Efr3a	7.79475	8.07007	7.69149	7.44517	7.50896	7.30258		7.8521	7.41891		-0.433199	0.0279487
1423368_at	BI695636	Mm.30071	lysosomal-associated protein transmembrane 4A	Laptm4a	12.6853	12.6832	12.7029	12.6227	12.4813	12.4718		12.6904	12.5253		-0.165183	0.0283354
1435865_at	AV297651	Mm.212549	histone cluster 3, H2a	Hist3h2a	10.1964	10.1	10.0889	9.95172	9.61637	9.78313		10.1285	9.78374		-0.344717	0.0283501
1448153_at	NM_007747	Mm.273403	cytochrome c oxidase, subunit Va	Cox5a	13.6833	13.7653	13.8052	13.6267	13.4348	13.4051		13.7513	13.4889		-0.262391	0.0283724
1437151_at	AI427806	Mm.30602	ubiquitin specific peptidase 22	Usp22	12.7468	12.6758	12.8095	12.6386	12.5463	12.5727		12.744	12.5859		-0.158144	0.0288367
1415995_at	NM_009811	Mm.281379	caspase 6	Casp6	9.82351	9.93418	9.92506	9.73329	9.72197	9.55782		9.89425	9.67103		-0.223221	0.0288945
1427946_s_at	BC028831	Mm.27907	dihydropyrimidine dehydrogenase	Dpyd	7.60498	7.79652	7.24222	7.03555	7.02163	6.91505		7.54791	6.99075		-0.557159	0.0289001
1418657_at	BC019383	Mm.27814	INO80 complex subunit B	Ino80b	7.50867	7.55805	7.54508	7.34866	6.98801	6.90033		7.53727	7.079		-0.458269	0.0293432
1450399_at	L42177	Mm.998	presenilin 1	Psen1	9.53085	9.69724	9.9402	9.3952	9.26046	9.23237		9.72276	9.29601		-0.426753	0.0297359
1437017_at	BB046727	Mm.286693	expressed sequence AI480653 /// similar to Expressed sequence AI480653	AI480653 /// LOC100047112	8.2962	7.85657	8.35185	7.65747	7.65643	7.64507		8.1682	7.65299		-0.515217	0.0302713
1423438_at	AK009746	Mm.41101	kaptin	Kptn	8.18541	8.14418	8.35619	8.04547	7.99381	7.97989		8.2286	8.00639		-0.222208	0.0307094
1452162_at	BE570732	Mm.473239	WD repeat domain 48	Wdr48	9.00296	8.96273	8.95209	8.71119	8.89219	8.72792		8.9726	8.7771		-0.195496	0.0307942
1417080_a_at	NM_012029	Mm.425568	ECSIT homolog (Drosophila)	Ecsit	8.92606	8.97767	8.96466	8.82513	8.68073	8.84102		8.95613	8.78229		-0.173835	0.031024
1415748_a_at	NM_021608	Mm.478285	dynactin 5	Dctn5	11.004	11.1317	11.1824	10.9155	10.959	10.8883		11.106	10.9209		-0.185119	0.0313012
1428675_at	AK004208	Mm.29131	RIKEN cDNA 1110049F12 gene /// similar to thioredoxin family Trp26	1110049F12Rik /// LOC100047869	10.4473	10.5134	10.517	10.1582	10.3766	10.1071		10.4926	10.214		-0.278618	0.0313476
1428457_at	AK014262	Mm.89828	tocopherol (alpha) transfer protein-like	Ttpal	9.86512	9.79764	9.77715	9.58952	9.62411	9.73455		9.8133	9.6494		-0.163908	0.0328098
1436673_at	BM195516	Mm.38237	RIKEN cDNA 2610020H08 gene	2610020H08Rik	7.63808	7.53066	7.53577	7.43831	7.44506	7.47237		7.56817	7.45191		-0.116253	0.0333884
1417583_a_at	NM_023054	Mm.478040	UTP3, small subunit (SSU) processome component, homolog (S. cerevisiae)	Utp3	10.8504	10.839	10.6699	10.34	10.5904	10.5255		10.7864	10.4853		-0.301098	0.0339189
1460510_a_at	AK006551	Mm.281019	coenzyme Q10 homolog B (S. cerevisiae)	Coq10b	9.10588	9.15524	9.17268	8.81397	8.99943	9.00097		9.1446	8.93812		-0.206479	0.0339925
1450934_at	BM240314	Mm.260084	eukaryotic translation initiation factor 4A2	Eif4a2	13.0448	13.1172	13.1104	12.9679	13.0314	12.9442		13.0908	12.9812		-0.10968	0.0344151
1442007_at	AV272797	Mm.473172	zinc finger, MYM-type 5	Zmym5	9.64591	9.658	9.71113	9.28195	9.5611	9.37137		9.67168	9.4048		-0.266874	0.0344899
1442307_at	BB303372	Mm.270597	---	---	7.58985	7.27665	7.32647	7.0619	7.09761	6.83742		7.39765	6.99897		-0.39868	0.03469
1451357_at	BC017625	Mm.358710	MPN domain containing	Mpnd	11.5747	11.5973	11.7513	11.4809	11.4571	11.3654		11.6411	11.4344		-0.206659	0.0346965
1416704_at	BC012235	Mm.311337	mitogen-activated protein kinase 14	Mapk14	7.03927	7.09314	7.15228	6.9072	6.75675	6.96474		7.0949	6.87623		-0.218666	0.035504
1453039_at	BG073487	Mm.330776	zinc finger protein 335	Zfp335	8.52468	8.5155	8.52814	8.42131	8.321	8.45279		8.52277	8.39836		-0.124409	0.0356376
1452705_at	AK004611	Mm.171484	pyridoxal-dependent decarboxylase domain containing 1	Pdxdc1	9.83971	9.75503	9.86031	9.56189	9.7117	9.6693		9.81835	9.64763		-0.17072	0.0360854
1456597_at	AV324623	Mm.36291	HEAT repeat containing 3	Heatr3	8.80836	8.50138	8.75922	8.30488	8.45896	8.25295		8.68965	8.33893		-0.350724	0.0366008
1454769_at	BB314680	Mm.333322	TatD DNase domain containing 2	Tatdn2	8.37296	8.02607	8.07204	7.57411	7.81257	7.82766		8.15702	7.73811		-0.41891	0.0371643
1450006_at	NM_019744	Mm.275762	predicted gene 6768 /// nuclear receptor coactivator 4	Gm6768 /// Ncoa4	9.33901	9.76691	9.48569	9.10961	9.17841	9.13722		9.53054	9.14175		-0.38879	0.0377187
1416386_a_at	NM_010749	Mm.249225	mannose-6-phosphate receptor, cation dependent	M6pr	9.38753	9.38022	9.34995	9.28818	9.16869	9.06715		9.37257	9.17467		-0.197896	0.0380669
1418504_at	D11089	Mm.209419	heat shock protein 9	Hspa9	11.3346	11.4268	11.4647	11.1063	11.1868	11.303		11.4087	11.1987		-0.209972	0.0381741
1428089_at	AK014285	Mm.257268	SLIT and NTRK-like family, member 1	Slitrk1	8.07357	7.93726	7.84923	7.18595	7.59792	7.63552		7.95335	7.47313		-0.480223	0.0384973
1456767_at	AV062156	Mm.23157	leucine rich repeat and fibronectin type III domain containing 3	Lrfn3	8.28194	8.30425	8.39509	8.21837	8.15271	8.22838		8.32709	8.19982		-0.127273	0.0386568
1428461_at	BB535888	Mm.259626	protein phosphatase 2, regulatory subunit B (B56), epsilon isoform	Ppp2r5e	10.8767	10.9048	10.7844	10.7142	10.7415	10.7588		10.8553	10.7382		-0.117144	0.0386569
1458515_at	BB502692	Mm.293823	zinc finger protein 128	Zfp128	8.11643	8.09544	7.95323	7.64193	7.85226	7.86604		8.05503	7.78674		-0.268291	0.0391174
1428998_at	AK010013	Mm.194486	PHD finger protein 3	Phf3	11.2711	11.2594	11.279	11.204	11.0497	11.0031		11.2698	11.0856		-0.184242	0.0391233
1415897_a_at	BI150149	Mm.14796	microsomal glutathione S-transferase 1	Mgst1	10.5422	10.6317	10.7146	10.4938	10.4738	10.3933		10.6295	10.4536		-0.175889	0.0396894
1448325_at	NM_008654	Mm.4048	myeloid differentiation primary response gene 116	Myd116	8.12214	8.02109	8.09935	7.88486	7.81381	7.9948		8.08086	7.89782		-0.183036	0.0397133
1448617_at	NM_007651	Mm.316861	CD53 antigen	Cd53	6.91711	6.96017	7.1289	6.71358	6.8264	6.80567		7.00206	6.78188		-0.220178	0.0398574
1434917_at	BQ173923	Mm.22847	cordon-bleu	Cobl	7.83535	7.55539	7.98817	7.45442	7.40189	7.35133		7.79297	7.40255		-0.390424	0.0399639
1454868_at	BB104462	Mm.266704	transmembrane protein 201	Tmem201	8.76695	8.62478	8.98238	8.03616	8.26443	8.51941		8.79137	8.27333		-0.518036	0.0408729
1422746_s_at	NM_029791	Mm.197387	bicaudal D homolog 2 (Drosophila)	Bicd2	7.70135	7.53064	7.49631	7.08102	7.30639	7.37189		7.5761	7.2531		-0.323005	0.0409006
1417065_at	NM_007913	Mm.181959	early growth response 1	Egr1	7.06458	7.85428	7.42437	6.05316	5.38274	6.77769		7.44774	6.07119		-1.37655	0.0410109
1420083_at	AU016916	---	expressed sequence AU016916	AU016916	7.06263	7.13568	7.32827	6.7125	6.78764	6.99556		7.17553	6.8319		-0.343626	0.0414043
1417205_at	AJ278133	Mm.181880	KDEL (Lys-Asp-Glu-Leu) endoplasmic reticulum protein retention receptor 2	Kdelr2	9.46904	9.87983	9.6707	9.16718	9.38632	9.2775		9.67319	9.277		-0.396188	0.0420693
1436103_at	AV235634	Mm.336394	RAB3A interacting protein	Rab3ip	9.55893	9.56987	9.66671	9.46576	9.51577	9.4857		9.5985	9.48908		-0.109426	0.0423367
1423427_at	AI323434	Mm.3407	adenylate cyclase activating polypeptide 1	Adcyap1	8.6409	8.67221	8.55797	8.49606	8.52341	8.39496		8.62369	8.47148		-0.152217	0.0425556
1423596_at	BB528391	Mm.143818	NIMA (never in mitosis gene a)-related expressed kinase 6	Nek6	8.58602	8.73402	8.67769	8.51871	8.42015	8.54917		8.66591	8.49601		-0.169902	0.0430645
1420845_at	AV031454	Mm.294951	mitochondrial ribosomal protein S2	Mrps2	7.55522	7.66577	7.75016	7.22896	7.52401	7.26661		7.65705	7.33986		-0.317189	0.0431473
1451461_a_at	BC008184	Mm.7729	aldolase C, fructose-bisphosphate	Aldoc	7.04857	7.13766	7.02869	6.94261	6.95839	6.81004		7.07164	6.90368		-0.167961	0.0437494
1454944_at	BE648070	Mm.261602	hypermethylated in cancer 2	Hic2	10.2455	9.9593	9.90178	9.67339	9.76778	9.70777		10.0355	9.71631		-0.319211	0.0438093
1433880_at	BB531733	Mm.21353	DnaJ (Hsp40) homolog, subfamily C, member 11	Dnajc11	9.4358	9.44839	9.46481	9.31383	9.29264	9.07523		9.44967	9.22723		-0.222431	0.0441318
1448439_at	NM_080837	Mm.294870	DNA segment, Chr 17, Wayne State University 104, expressed	D17Wsu104e	8.74223	8.95922	8.75105	8.63831	8.60814	8.5425		8.8175	8.59632		-0.221184	0.0442286
1448545_at	AU021035	Mm.234266	syndecan 2	Sdc2	7.81569	8.16935	7.92277	7.16455	6.9151	7.67809		7.96927	7.25258		-0.716695	0.0444736
1433677_at	AV327910	Mm.288714	splicing factor, arginine/serine-rich 8	Sfrs8	9.84696	9.82892	9.73886	9.65657	9.6979	9.72471		9.80491	9.69306		-0.111856	0.0451072
1423718_at	BC019174	Mm.196067	adenylate kinase 3	Ak3	9.39019	9.37919	9.4639	9.30199	9.23021	9.07139		9.41109	9.2012		-0.209894	0.0454793
1447880_x_at	AV310929	Mm.46493	sphingosine-1-phosphate receptor 2	S1pr2	7.59628	8.11719	7.93568	7.52211	7.33787	7.397		7.88305	7.41899		-0.464058	0.0457472
1433795_at	BM122301	Mm.200775	transforming growth factor, beta receptor III	Tgfbr3	7.41379	7.7867	7.32862	6.91001	7.1898	7.03819		7.5097	7.046		-0.463704	0.0460246
1449000_at	NM_138601	Mm.268691	DNA segment, Chr 10, Johns Hopkins University 81 expressed	D10Jhu81e	10.6749	10.5929	10.8012	10.5173	10.3119	10.4855		10.6897	10.4382		-0.251422	0.0460711
1419062_at	NM_013813	Mm.131135	erythrocyte protein band 4.1-like 3	Epb4.1l3	12.1241	12.1376	12.0814	12.0544	11.8781	11.8589		12.1144	11.9305		-0.183929	0.0463096
1437688_x_at	AV121721	Mm.25148	ATPase, H+ transporting, lysosomal accessory protein 2	Atp6ap2	12.5594	12.5893	12.5351	12.5121	12.4326	12.3758		12.5613	12.4402		-0.121109	0.0464726
1448724_at	NM_009895	Mm.4592	cytokine inducible SH2-containing protein	Cish	8.34656	8.47525	7.9948	7.709	7.7699	7.95811		8.2722	7.81233		-0.459871	0.0469194
1424053_a_at	BC025071	Mm.178818	transcription factor 25 (basic helix-loop-helix)	Tcf25	11.4501	11.5604	11.6269	11.1875	11.0336	11.4038		11.5458	11.2083		-0.337508	0.0471464
1449167_at	NM_013512	Mm.3465	erythrocyte protein band 4.1-like 4a	Epb4.1l4a	10.4342	10.2164	10.5708	9.93537	10.0783	10.1641		10.4071	10.0593		-0.347863	0.0472852
1439877_at	BB125494	---	---	---	7.88475	7.95163	7.51156	7.45657	7.29735	7.36863		7.78265	7.37418		-0.408463	0.0474509
1460740_at	AK009844	Mm.290026	clathrin, light polypeptide (Lcb) /// similar to Cltb protein	Cltb /// LOC100046457	9.57311	9.45232	9.6873	9.29567	9.31536	9.42898		9.57091	9.34667		-0.224235	0.0478896
1416600_a_at	AF282255	Mm.265744	regulator of calcineurin 1	Rcan1	10.0391	10.1088	10.039	9.99677	9.97	10.0045		10.0623	9.99043		-0.0718616	0.0479403
1416459_at	NM_007477	Mm.5061	ADP-ribosylation factor 2	Arf2	9.23877	9.26767	8.77092	8.46436	8.74482	8.54438		9.09246	8.58452		-0.507934	0.0487404
1423026_at	NM_053269	Mm.37376	RAD51 homolog c (S. cerevisiae)	Rad51c	7.53673	7.573	7.49036	7.4287	7.27356	7.42475		7.53336	7.37567		-0.157691	0.0489938
1423495_at	BE952632	Mm.292869	2-4-dienoyl-Coenzyme A reductase 2, peroxisomal	Decr2	7.69012	7.80566	7.65021	7.46162	7.39024	7.6148		7.71533	7.48889		-0.226441	0.0490324
